# Supplementary material for: Genes Involved in Biofilm Matrix Formation of the Food Spoiler Pseudomonas fluorescens PF07
Source: Front Microbiol. 2022 Jun 6;13:881043. doi: 10.3389/fmicb.2022.881043 (PMC9207406; doi:10.3389/fmicb.2022.881043)
Supplement: Supplementary file 3 [file Table_3.XLSX]

## Sheet: 1 Table S1
Supplementary Table S3 Reads summary of samples for RNA-seq.
Q20, Q30: The percentage of bases with a phred value >20 or 30;
The samples for the PF07 biofilms cultured for 1 day are marked with PF07_1d_1 and PF07_1d_2, the PF07 biofilms cultured for 5 days are marked with PF07_5d_1 and PF07_5d_1,
the sample for the biofilm of the rpoN mutant of PF07 cultured for 5 days is marked with PF07_rpoN_1, and the biofilms of PF07 cultured for 5 days are marked with PF07_WT_1 and PF07_WT_2.
Sample name	Raw reads	Clean reads	clean bases	Error rate(%)	Q20(%)	Q30(%)	GC content(%)
PF07_1d_1	7871366	7763772	1.2G	0.03	97.32	92.55	58.51
PF07_1d_2	9288646	9195432	1.4G	0.03	97.17	92.23	58.5
Average of PF07_1d	8580006	8479602	1.3G	0.03	97.245	92.39	58.505
PF07_5d_1	7536170	7484412	1.1G	0.03	97.52	92.98	59.21
PF07_5d_2	7623724	7571798	1.1G	0.03	97.48	92.89	59.35
Average of PF07_5d	7579947	7528105	1.1G	0.03	97.5	92.935	59.28
PF07_WT_1	8199796	8097812	1.2G	0.02	98.17	94.56	61.36
PF07_WT_2	7707576	7657554	1.1G	0.03	97.8	93.66	61.49
Average of PF07_WT	7953686	7877683	1.15G	0.03	97.985	94.11	61.425
PF07_rpoN_1	8321928	8260828	1.2G	0.02	98.26	94.66	61.56
Average of PF07_rpoN	8321928	8260828	1.2G	0.02	98.26	94.66	61.56
