# Supplementary material for: Genes Involved in Biofilm Matrix Formation of the Food Spoiler Pseudomonas fluorescens PF07
Source: Front Microbiol. 2022 Jun 6;13:881043. doi: 10.3389/fmicb.2022.881043 (PMC9207406; doi:10.3389/fmicb.2022.881043)
Supplement: Supplementary file 4 [file Table_4.XLSX]

## Sheet: 3 Table S3
Supplementary Table S4 Statistical results of clean reads mapping with the reference genome.
Sample name	PF07_1d_1	PF07_1d_2	PF07_5d_1	PF07_5d_2	PF07_WT_1	PF07_WT_2	PF07_rpoN_1
Total reads	7763772	9195432	7484412	7571798	8097812	7657554	8260828
Total mapped	7477324 (96.31%)	8867070 (96.43%)	7239614 (96.73%)	7324926 (96.74%)	7842743 (96.85%)	7415794 (96.84%)	8004599 (96.9%)
Multiple mapped	308472 (3.97%)	372146 (4.05%)	271641 (3.63%)	319924 (4.23%)	694860 (8.58%)	498479 (6.51%)	513790 (6.22%)
Uniquely mapped	7168852 (92.34%)	8494924 (92.38%)	6967973 (93.1%)	7005002 (92.51%)	7147883 (88.27%)	6917315 (90.33%)	7490809 (90.68%)
Read-1	3587061 (46.2%)	4250017 (46.22%)	3487270 (46.59%)	3505386 (46.3%)	3571054 (44.1%)	3460973 (45.2%)	3745853 (45.34%)
Read-2	3581791 (46.13%)	4244907 (46.16%)	3480703 (46.51%)	3499616 (46.22%)	3576829 (44.17%)	3456342 (45.14%)	3744956 (45.33%)
Reads map to '+'	3584808 (46.17%)	4248141 (46.2%)	3484397 (46.56%)	3502534 (46.26%)	3573948 (44.13%)	3458729 (45.17%)	3745565 (45.34%)
Reads map to '-'	3584044 (46.16%)	4246783 (46.18%)	3483576 (46.54%)	3502468 (46.26%)	3573935 (44.13%)	3458586 (45.17%)	3745244 (45.34%)
