# Supplementary material for: Genes Involved in Biofilm Matrix Formation of the Food Spoiler Pseudomonas fluorescens PF07
Source: Front Microbiol. 2022 Jun 6;13:881043. doi: 10.3389/fmicb.2022.881043 (PMC9207406; doi:10.3389/fmicb.2022.881043)
Supplement: Supplementary file 5 [file Table_5.XLSX]

## Sheet: PF07_5dvsPF07_1d_deg_all
Supplementary Table S5 The detailed data of DEGs in PF07_5d compared to PF07_1d.
gene_id	PF07_5d_1	PF07_5d_2	PF07_1d_1	PF07_1d_2	PF07_5d	PF07_1d	log2FoldChange	pvalue	padj	gene_name	gene_chr	gene_start	gene_end	gene_strand	gene_length	gene_biotype	gene_description	tf_family
D7M10_RS00035	741.03	846.878	347.604	374.441	793.954	361.022	1.13656	7.58752e-05	0.00062342	D7M10_RS00035	NZ_CP032618.1	7876	8865	+	990	protein_coding	hypothetical protein && PF04773:FecR protein	-
D7M10_RS00125	248.756	158.731	80.0325	86.9603	203.743	83.4964	1.28687	0.00093194	0.00507082	D7M10_RS00125	NZ_CP032618.1	27031	28593	-	1563	protein_coding	SulP family inorganic anion transporter && PF01740:STAS domain|PF00916:Sulfate permease family	Sulfate_transp
D7M10_RS00130	77.6816	69.0948	26.2793	26.5996	73.3882	26.4395	1.47297	0.00386136	0.0156456	choX	NZ_CP032618.1	28675	29592	-	918	protein_coding	choline ABC transporter substrate-binding protein && PF04069:Substrate binding domain of ABC-type glycine betaine transport system	-
D7M10_RS00135	141.398	79.3656	23.8903	32.738	110.382	28.3142	1.95898	9.19014e-05	0.000728089	betC	NZ_CP032618.1	29612	31126	-	1515	protein_coding	choline-sulfatase && PF12411:Choline sulfatase enzyme C terminal|PF00884:Sulfatase	Sulfatase
D7M10_RS00140	169.328	84.9679	40.6135	47.0609	127.148	43.8372	1.53567	0.00117354	0.00601595	D7M10_RS00140	NZ_CP032618.1	31230	32180	+	951	protein_coding	LysR family transcriptional regulator && PF00126:Bacterial regulatory helix-turn-helix protein, lysR family|PF03466:LysR substrate binding domain	LysR_substrate
D7M10_RS00150	1880.94	1879.56	191.122	219.959	1880.25	205.54	3.19239	5.34724e-30	6.46044e-28	D7M10_RS00150	NZ_CP032618.1	32702	33667	+	966	protein_coding	2-dehydro-3-deoxygalactonokinase && PF05035:2-keto-3-deoxy-galactonokinase	-
D7M10_RS00155	3378.71	3995.36	237.708	373.418	3687.04	305.563	3.59097	8.42881e-32	1.06685e-29	D7M10_RS00155	NZ_CP032618.1	33669	34289	+	621	protein_coding	2-dehydro-3-deoxy-6-phosphogalactonate aldolase && PF01081:KDPG and KHG aldolase	-
D7M10_RS00160	5934.35	7180.25	514.836	627.138	6557.3	570.987	3.52099	3.25376e-37	5.2415e-35	dgoD	NZ_CP032618.1	34336	35484	+	1149	protein_coding	galactonate dehydratase && PF13378:Enolase C-terminal domain-like|PF02746:Mandelate racemase / muconate lactonizing enzyme, N-terminal domain	MR_MLE_N
D7M10_RS00165	2183.81	2522.89	115.868	180.059	2353.35	147.964	3.98775	8.378e-38	1.3918e-35	D7M10_RS00165	NZ_CP032618.1	35635	36951	+	1317	protein_coding	MFS transporter && PF07690:Major Facilitator Superfamily	MFS_1
D7M10_RS00175	477.436	500.47	203.068	184.151	488.953	193.609	1.33717	1.15323e-05	0.000121158	D7M10_RS00175	NZ_CP032618.1	37090	37899	-	810	protein_coding	tryptophan synthase subunit alpha && PF00290:Tryptophan synthase alpha chain	-
D7M10_RS00180	675.568	895.431	250.848	279.296	785.499	265.072	1.5665	2.58429e-07	3.76386e-06	trpB	NZ_CP032618.1	37899	39125	-	1227	protein_coding	tryptophan synthase subunit beta && PF00291:Pyridoxal-phosphate dependent enzyme	PALP
D7M10_RS00190	157.982	221.29	1313.97	1976.56	189.636	1645.26	-3.11806	6.19562e-22	4.06616e-20	D7M10_RS00190	NZ_CP032618.1	40128	40454	-	327	protein_coding	DUF883 domain-containing protein && PF05957:Bacterial protein of unknown function (DUF883)	-
D7M10_RS00195	638.037	787.12	2377.08	2873.78	712.578	2625.43	-1.88172	1.86672e-11	4.88841e-10	D7M10_RS00195	NZ_CP032618.1	40610	40825	+	216	protein_coding	dodecin domain-containing protein && -	-
D7M10_RS00200	145.762	200.748	653.4	848.119	173.255	750.759	-2.11669	3.92054e-11	9.87754e-10	D7M10_RS00200	NZ_CP032618.1	40941	41165	+	225	protein_coding	DUF1161 domain-containing protein && -	-
D7M10_RS00205	290.651	503.271	84.8106	129.929	396.961	107.37	1.88275	9.7908e-07	1.27568e-05	D7M10_RS00205	NZ_CP032618.1	41234	42235	-	1002	protein_coding	LLM class flavin-dependent oxidoreductase && PF00296:Luciferase-like monooxygenase	-
D7M10_RS00210	137.034	218.489	1184.96	1415.92	177.761	1300.44	-2.87227	2.90638e-19	1.54503e-17	D7M10_RS00210	NZ_CP032618.1	42448	42879	+	432	protein_coding	OsmC family protein && PF02566:OsmC-like protein	-
D7M10_RS00215	157.982	174.604	776.435	647.599	166.293	712.017	-2.0981	4.06439e-12	1.13717e-10	D7M10_RS00215	NZ_CP032618.1	43030	43269	+	240	protein_coding	DUF1161 domain-containing protein && -	-
D7M10_RS00270	339.53	473.392	974.724	766.274	406.461	870.499	-1.09874	0.000381313	0.00241892	D7M10_RS00270	NZ_CP032618.1	54048	54779	+	732	protein_coding	carbonic anhydrase && PF00484:Carbonic anhydrase	-
D7M10_RS00280	356.113	545.288	950.834	943.264	450.701	947.049	-1.0717	0.000523584	0.00315218	D7M10_RS00280	NZ_CP032618.1	56499	57146	-	648	protein_coding	hypothetical protein && -	-
D7M10_RS00300	3512.26	3882.38	1729.66	1950.98	3697.32	1840.32	1.00638	0.000137306	0.00102524	D7M10_RS00300	NZ_CP032618.1	60996	61883	+	888	protein_coding	cytochrome c oxidase subunit 3 && PF00510:Cytochrome c oxidase subunit III	-
D7M10_RS00310	716.591	737.633	339.242	368.303	727.112	353.772	1.03898	0.000275329	0.00183415	D7M10_RS00310	NZ_CP032618.1	62177	62917	+	741	protein_coding	SURF1 family protein && PF02104:SURF1 family	-
D7M10_RS00350	308.108	272.644	1777.44	3247.2	290.376	2512.32	-3.11313	6.87019e-21	4.15022e-19	katE	NZ_CP032618.1	69023	71164	+	2142	protein_coding	catalase HPII && PF01965:DJ-1/PfpI family|PF06628:Catalase-related immune-responsive|PF00199:Catalase	Catalase
D7M10_RS00380	691.279	759.109	352.382	360.118	725.194	356.25	1.02531	0.000338162	0.00217899	D7M10_RS00380	NZ_CP032618.1	75150	76103	-	954	protein_coding	homoserine kinase && PF01636:Phosphotransferase enzyme family	APH
D7M10_RS00425	111.722	131.654	235.319	257.812	121.688	246.566	-1.01972	0.00284699	0.0122547	D7M10_RS00425	NZ_CP032618.1	85262	86038	+	777	protein_coding	N-acetylmuramoyl-L-alanine amidase && PF01510:N-acetylmuramoyl-L-alanine amidase|PF01471:Putative peptidoglycan binding domain	PG_binding_1
D7M10_RS00430	189.403	190.477	397.773	444.009	189.94	420.891	-1.14828	0.000196914	0.00138832	D7M10_RS00430	NZ_CP032618.1	86129	87916	-	1788	protein_coding	PAS domain-containing protein && PF16767:Sensor domain of alginate biosynthesis sensor protein KinB|PF02518:Histidine kinase-, DNA gyrase B-, and HSP90-like ATPase|PF00512:His Kinase A (phospho-acceptor) domain|PF08448:PAS fold|PF00672:HAMP domain	HATPase_c
D7M10_RS00435	253.12	321.197	596.063	645.553	287.159	620.808	-1.1129	0.000215702	0.00149892	D7M10_RS00435	NZ_CP032618.1	87927	89273	-	1347	protein_coding	sigma-54-dependent Fis family transcriptional regulator && PF00072:Response regulator receiver domain|PF00158:Sigma-54 interaction domain|PF02954:Bacterial regulatory protein, Fis family	Sigma54_activat
D7M10_RS00440	64.5892	77.4982	6514.88	9487.89	71.0437	8001.38	-6.81652	1.29679e-104	1.72344e-101	D7M10_RS00440	NZ_CP032618.1	89668	89952	+	285	protein_coding	hypothetical protein && -	-
D7M10_RS00445	75.0631	51.3542	4761.34	10915.1	63.2087	7838.2	-6.95272	2.97075e-71	1.75472e-68	D7M10_RS00445	NZ_CP032618.1	90033	90197	+	165	protein_coding	DUF1328 domain-containing protein && -	-
D7M10_RS00450	72.4446	61.6251	4021.93	9434.69	67.0349	6728.31	-6.64862	5.91807e-67	2.42004e-64	D7M10_RS00450	NZ_CP032618.1	90200	90667	+	468	protein_coding	hypothetical protein && PF08816:Inhibitor of vertebrate lysozyme (Ivy)	-
D7M10_RS00455	32.2946	35.4811	81.227	104.352	33.8878	92.7897	-1.45543	0.00188654	0.00876649	gltP	NZ_CP032618.1	91376	92707	+	1332	protein_coding	glutamate/aspartate:proton symporter GltP && PF00375:Sodium:dicarboxylate symporter family	SDF
D7M10_RS00530	316.836	689.08	11031.3	8787.09	502.958	9909.22	-4.30077	3.8555e-34	5.53942e-32	D7M10_RS00530	NZ_CP032618.1	107987	108202	-	216	protein_coding	DUF1127 domain-containing protein && -	-
D7M10_RS00605	194.64	445.381	1538.54	1244.04	320.011	1391.29	-2.12089	1.10336e-08	2.09661e-07	D7M10_RS00605	NZ_CP032618.1	123360	125240	+	1881	protein_coding	methyl-accepting chemotaxis protein && PF00672:HAMP domain|PF02743:Cache domain|PF00015:Methyl-accepting chemotaxis protein (MCP) signalling domain	Cache_1
D7M10_RS00615	178.93	89.6364	52.5587	47.0609	134.283	49.8098	1.43316	0.00195301	0.00898115	D7M10_RS00615	NZ_CP032618.1	125777	129166	-	3390	protein_coding	non-ribosomal peptide synthetase && PF00550:Phosphopantetheine attachment site|PF07993:Male sterility protein|PF13193:AMP-binding enzyme C-terminal domain|PF00501:AMP-binding enzyme	AMP-binding
D7M10_RS00660	725.319	892.63	2262.41	2311.1	808.974	2286.76	-1.49931	3.98266e-08	6.76416e-07	D7M10_RS00660	NZ_CP032618.1	154388	156544	+	2157	protein_coding	type I secretion system permease/ATPase && PF00664:ABC transporter transmembrane region|PF00005:ABC transporter	ABC_tran
D7M10_RS00665	325.564	352.01	1528.98	1528.46	338.787	1528.72	-2.17401	2.17344e-15	8.55854e-14	D7M10_RS00665	NZ_CP032618.1	156537	157895	+	1359	protein_coding	HlyD family type I secretion periplasmic adaptor subunit && PF13437:HlyD family secretion protein|PF13533:Biotin-lipoyl like	-
D7M10_RS00675	170.201	59.7576	16.7232	34.7841	114.979	25.7537	2.15045	0.000201019	0.00141165	D7M10_RS00675	NZ_CP032618.1	159381	160916	+	1536	protein_coding	MFS transporter && PF07690:Major Facilitator Superfamily	MFS_1
D7M10_RS00680	115.213	58.8239	14.3342	27.6227	87.0185	20.9784	2.04313	0.000316582	0.00205739	D7M10_RS00680	NZ_CP032618.1	160942	162000	+	1059	protein_coding	HlyD family secretion protein && PF16576:Barrel-sandwich domain of CusB or HlyD membrane-fusion|PF00529:HlyD membrane-fusion protein of T1SS	HlyD
D7M10_RS00685	152.745	73.7633	34.6409	38.8764	113.254	36.7587	1.62317	0.00104541	0.00547527	D7M10_RS00685	NZ_CP032618.1	161997	163442	+	1446	protein_coding	efflux transporter outer membrane subunit && PF02321:Outer membrane efflux protein	OEP
D7M10_RS00700	185.912	119.515	68.0873	75.7067	152.714	71.897	1.08658	0.0079168	0.0280572	D7M10_RS00700	NZ_CP032618.1	165206	167659	+	2454	protein_coding	TonB-dependent siderophore receptor && PF00593:TonB dependent receptor|PF07715:TonB-dependent Receptor Plug Domain	TonB_dep_Rec
D7M10_RS00715	160.6	157.797	299.823	373.418	159.199	336.621	-1.08106	0.000892163	0.00491306	D7M10_RS00715	NZ_CP032618.1	170724	170966	+	243	protein_coding	DUF2789 domain-containing protein && -	-
D7M10_RS00760	2391.55	4311.89	341.631	369.326	3351.72	355.478	3.23673	4.36751e-23	3.31681e-21	pgaA	NZ_CP032618.1	179069	181519	+	2451	protein_coding	poly-beta-1%2C6 N-acetyl-D-glucosamine export porin PgaA && -	-
D7M10_RS00765	1226.32	2265.19	115.868	194.382	1745.75	155.125	3.48929	2.55268e-21	1.61548e-19	pgaB	NZ_CP032618.1	181532	183532	+	2001	protein_coding	poly-beta-1%2C6-N-acetyl-D-glucosamine N-deacetylase PgaB && PF14883:Hypothetical glycosyl hydrolase family 13|PF01522:Polysaccharide deacetylase	Polysacc_deac_1
D7M10_RS00770	545.517	1101.78	64.5038	109.468	823.649	86.9858	3.23845	3.96313e-16	1.60824e-14	pgaC	NZ_CP032618.1	183536	184882	+	1347	protein_coding	poly-beta-1%2C6 N-acetyl-D-glucosamine synthase && PF13641:Glycosyltransferase like family 2	-
D7M10_RS00775	153.618	238.097	28.6684	36.8303	195.857	32.7493	2.57518	3.10201e-09	6.39159e-08	pgaD	NZ_CP032618.1	184879	185346	+	468	protein_coding	poly-beta-1%2C6-N-acetyl-D-glucosamine biosynthesis protein PgaD && PF13994:PgaD-like protein	-
D7M10_RS00805	193.768	182.074	89.5886	90.0295	187.921	89.8091	1.06526	0.00331893	0.0139144	D7M10_RS00805	NZ_CP032618.1	190978	192609	+	1632	protein_coding	VWA domain-containing protein && PF12034:Domain of unknown function (DUF3520)|PF13519:von Willebrand factor type A domain|PF12450:von Willebrand factor	-
D7M10_RS00820	144.889	144.726	302.212	349.888	144.807	326.05	-1.17152	0.000304065	0.00199065	D7M10_RS00820	NZ_CP032618.1	193977	194861	-	885	protein_coding	LysR family transcriptional regulator && PF03466:LysR substrate binding domain|PF00126:Bacterial regulatory helix-turn-helix protein, lysR family	LysR_substrate
D7M10_RS00905	157.982	81.233	28.6684	33.7611	119.607	31.2147	1.93669	8.84559e-05	0.000706054	D7M10_RS00905	NZ_CP032618.1	211064	212236	-	1173	protein_coding	CynX/NimT family MFS transporter && PF07690:Major Facilitator Superfamily	MFS_1
D7M10_RS00970	164.091	118.582	298.629	326.357	141.337	312.493	-1.14413	0.000743686	0.00425101	D7M10_RS00970	NZ_CP032618.1	221963	223066	+	1104	protein_coding	efflux RND transporter periplasmic adaptor subunit && PF16576:Barrel-sandwich domain of CusB or HlyD membrane-fusion	-
D7M10_RS00980	335.166	266.108	707.153	726.375	300.637	716.764	-1.25314	2.2718e-05	0.000220823	D7M10_RS00980	NZ_CP032618.1	224130	227180	+	3051	protein_coding	efflux RND transporter permease subunit && PF00873:AcrB/AcrD/AcrF family	ACR_tran
D7M10_RS01015	96.8838	40.1497	10.7506	24.5535	68.5167	17.6521	1.94583	0.00222682	0.0100235	D7M10_RS01015	NZ_CP032618.1	231656	232771	-	1116	protein_coding	ATP-binding cassette domain-containing protein && PF00005:ABC transporter|PF09383:NIL domain	ABC_tran
D7M10_RS01025	64.5892	25.2103	14.3342	10.2306	44.8997	12.2824	1.8783	0.00808002	0.0284271	D7M10_RS01025	NZ_CP032618.1	233627	234988	-	1362	protein_coding	LLM class flavin-dependent oxidoreductase && PF00296:Luciferase-like monooxygenase	-
D7M10_RS01030	103.866	35.4811	11.9451	18.4151	69.6738	15.1801	2.19282	0.000749764	0.00428114	D7M10_RS01030	NZ_CP032618.1	234988	236181	-	1194	protein_coding	SfnB family sulfur acquisition oxidoreductase && PF02771:Acyl-CoA dehydrogenase, N-terminal domain|PF08028:Acyl-CoA dehydrogenase, C-terminal domain	Acyl-CoA_dh_2
D7M10_RS01035	128.306	36.4148	14.3342	18.4151	82.3602	16.3747	2.32811	0.000312741	0.00203742	D7M10_RS01035	NZ_CP032618.1	236205	237446	-	1242	protein_coding	SfnB family sulfur acquisition oxidoreductase && PF02770:Acyl-CoA dehydrogenase, middle domain|PF08028:Acyl-CoA dehydrogenase, C-terminal domain|PF02771:Acyl-CoA dehydrogenase, N-terminal domain	Acyl-CoA_dh_2
D7M10_RS01040	76.8088	30.8125	9.55612	10.2306	53.8107	9.89337	2.4437	0.000488307	0.00297007	D7M10_RS01040	NZ_CP032618.1	237631	238407	-	777	protein_coding	hypothetical protein && -	-
D7M10_RS01080	99.5023	37.3485	17.9177	18.4151	68.4254	18.1664	1.91462	0.00199749	0.00914612	tauC	NZ_CP032618.1	246457	247284	-	828	protein_coding	taurine ABC transporter permease TauC && PF00528:Binding-protein-dependent transport system inner membrane component	BPD_transp_1
D7M10_RS01125	79.4273	84.0342	173.205	176.99	81.7307	175.097	-1.09955	0.00283115	0.0122063	D7M10_RS01125	NZ_CP032618.1	257354	257836	-	483	protein_coding	ATP-dependent zinc protease && PF05618:Putative ATP-dependant zinc protease	-
D7M10_RS01160	170.201	180.207	353.576	367.28	175.204	360.428	-1.04097	0.00089881	0.00493093	D7M10_RS01160	NZ_CP032618.1	263640	264815	+	1176	protein_coding	tetratricopeptide repeat protein && PF13414:TPR repeat	-
D7M10_RS01195	1755.26	1873.03	7001.05	8348.19	1814.14	7674.62	-2.08087	3.31819e-15	1.27822e-13	lysM	NZ_CP032618.1	272622	273062	+	441	protein_coding	peptidoglycan-binding protein LysM && PF04972:BON domain|PF01476:LysM domain	BON
D7M10_RS01265	125.687	56.9565	28.6684	25.5766	91.3218	27.1225	1.7546	0.00114003	0.00586678	D7M10_RS01265	NZ_CP032618.1	287891	289963	-	2073	protein_coding	TonB-dependent siderophore receptor && PF00593:TonB dependent receptor|PF07715:TonB-dependent Receptor Plug Domain	TonB_dep_Rec
D7M10_RS01270	3811.64	7353.92	26712.9	22697.7	5582.78	24705.3	-2.14581	7.85695e-11	1.93368e-09	D7M10_RS01270	NZ_CP032618.1	290424	291719	+	1296	protein_coding	OprD family porin && PF03573:outer membrane porin, OprD family	-
D7M10_RS01290	199.005	140.057	32.2519	36.8303	169.531	34.5411	2.29345	1.00855e-07	1.60044e-06	D7M10_RS01290	NZ_CP032618.1	295259	296136	-	878	protein_coding	EamA family transporter && PF00892:EamA-like transporter family	DUF6
D7M10_RS01295	158.855	89.6364	21.5013	33.7611	124.245	27.6312	2.1625	1.38328e-05	0.000143344	D7M10_RS01295	NZ_CP032618.1	296256	297053	+	798	protein_coding	helix-turn-helix transcriptional regulator && PF12833:Helix-turn-helix domain|PF02311:AraC-like ligand binding domain	AraC_binding
D7M10_RS01300	296.761	512.608	2.38903	1.02306	404.685	1.70605	7.93075	3.75529e-18	1.79848e-16	D7M10_RS01300	NZ_CP032618.1	297097	297387	-	291	protein_coding	DUF3077 domain-containing protein && -	-
D7M10_RS01335	576.066	523.813	174.399	189.267	549.939	181.833	1.59615	1.50601e-07	2.28741e-06	yhjQ	NZ_CP032618.1	303082	303933	+	852	protein_coding	cellulose synthase operon protein YhjQ && PF06564:Cellulose biosynthesis protein BcsQ	-
D7M10_RS01355	753.25	1342.68	2571.79	2277.34	1047.96	2424.56	-1.21031	0.000171173	0.00124651	D7M10_RS01355	NZ_CP032618.1	306866	307618	-	753	protein_coding	ABC transporter substrate-binding protein && PF00497:Bacterial extracellular solute-binding proteins, family 3	-
D7M10_RS01360	295.016	487.398	930.527	861.419	391.207	895.973	-1.19596	0.000202971	0.00141748	D7M10_RS01360	NZ_CP032618.1	307632	308405	-	774	protein_coding	ABC transporter ATP-binding protein && PF00005:ABC transporter	ABC_tran
D7M10_RS01365	293.27	367.883	125.424	169.828	330.576	147.626	1.16061	0.000687566	0.00399029	gabP	NZ_CP032618.1	308959	310350	+	1392	protein_coding	GABA permease && PF00324:Amino acid permease	AA_permease
D7M10_RS01375	169.328	127.919	50.1696	59.3376	148.624	54.7536	1.43906	0.000469938	0.00288808	D7M10_RS01375	NZ_CP032618.1	311090	311998	-	909	protein_coding	alpha/beta fold hydrolase && PF12146:Serine aminopeptidase, S33	-
D7M10_RS01380	128.306	50.4205	26.2793	33.7611	89.363	30.0202	1.57216	0.00457248	0.0180007	D7M10_RS01380	NZ_CP032618.1	312321	313961	+	1641	protein_coding	hypothetical protein && PF13231:Dolichyl-phosphate-mannose-protein mannosyltransferase	-
D7M10_RS01480	111.722	170.869	529.17	478.793	141.296	503.982	-1.83559	3.85731e-08	6.57226e-07	secB	NZ_CP032618.1	333092	333577	+	486	protein_coding	protein-export chaperone SecB && PF02556:Preprotein translocase subunit SecB	-
D7M10_RS01525	551.627	1096.18	1566.01	1800.59	823.903	1683.3	-1.03115	0.00260345	0.011392	typA	NZ_CP032618.1	341298	343118	+	1821	protein_coding	translational GTPase TypA && PF00009:Elongation factor Tu GTP binding domain|PF00679:Elongation factor G C-terminus|PF03144:Elongation factor Tu domain 2	GTP_EFTU
D7M10_RS01535	332.547	369.75	955.612	1120.25	351.149	1037.93	-1.56397	4.20544e-08	7.07471e-07	D7M10_RS01535	NZ_CP032618.1	344000	346450	+	2451	protein_coding	glycogen/starch/alpha-glucan phosphorylase && PF00343:Carbohydrate phosphorylase	-
D7M10_RS01625	385.79	507.006	194.706	224.051	446.398	209.378	1.09112	0.000648112	0.00378196	D7M10_RS01625	NZ_CP032618.1	366520	367929	+	1410	protein_coding	amino acid permease && PF00324:Amino acid permease	AA_permease
D7M10_RS01650	486.165	806.728	1480	1375	646.446	1427.5	-1.14317	0.000282438	0.00187445	D7M10_RS01650	NZ_CP032618.1	371982	373649	+	1668	protein_coding	glucan biosynthesis protein G && PF04349:Periplasmic glucan biosynthesis protein, MdoG	-
D7M10_RS01655	737.539	781.518	1702.18	1719.77	759.528	1710.98	-1.1717	1.13095e-05	0.000119052	mdoH	NZ_CP032618.1	373642	376212	+	2571	protein_coding	glucans biosynthesis glucosyltransferase MdoH && PF00535:Glycosyl transferase family 2	Glycos_transf_2
D7M10_RS01710	149.253	174.604	344.02	312.034	161.929	328.027	-1.0185	0.00162338	0.00781316	D7M10_RS01710	NZ_CP032618.1	386435	386767	-	333	protein_coding	phosphoribosyl-ATP diphosphatase && PF01503:Phosphoribosyl-ATP pyrophosphohydrolase	-
D7M10_RS01740	56.7338	64.4262	238.903	265.996	60.58	252.45	-2.06021	1.24982e-08	2.33946e-07	D7M10_RS01740	NZ_CP032618.1	390791	391213	+	423	protein_coding	phasin family protein && PF05597:Poly(hydroxyalcanoate) granule associated protein (phasin)	-
D7M10_RS01745	1309.24	1226.9	5785.04	5693.35	1268.07	5739.19	-2.17817	3.48057e-17	1.49215e-15	D7M10_RS01745	NZ_CP032618.1	391225	392169	+	945	protein_coding	phasin family protein && PF05597:Poly(hydroxyalcanoate) granule associated protein (phasin)	-
D7M10_RS01760	154.49	215.688	358.354	382.626	185.089	370.49	-1.00217	0.00228118	0.0101991	D7M10_RS01760	NZ_CP032618.1	393649	394275	-	627	protein_coding	TetR/AcrR family transcriptional regulator && PF13972:Bacterial transcriptional repressor|PF00440:Bacterial regulatory proteins, tetR family	TetR_N
D7M10_RS01785	441.65	536.885	993.836	994.417	489.268	994.127	-1.02303	0.000299315	0.00196682	hslU	NZ_CP032618.1	399572	400909	-	1338	protein_coding	ATP-dependent protease ATPase subunit HslU && PF00004:ATPase family associated with various cellular activities (AAA)|PF07724:AAA domain (Cdc48 subfamily)	AAA
D7M10_RS01790	185.912	304.39	582.923	619.976	245.151	601.45	-1.2957	8.95267e-05	0.000713529	hslV	NZ_CP032618.1	400948	401478	-	531	protein_coding	ATP-dependent protease subunit HslV && PF00227:Proteasome subunit	Proteasome
D7M10_RS01815	153.618	297.854	488.557	571.892	225.736	530.224	-1.23325	0.00062407	0.00365773	rpmE	NZ_CP032618.1	406776	407006	+	231	protein_coding	50S ribosomal protein L31 && -	-
D7M10_RS01835	261.848	268.909	735.821	628.161	265.379	681.991	-1.3614	3.55698e-06	4.17415e-05	pilM	NZ_CP032618.1	412159	412812	+	654	protein_coding	type IV pilus assembly protein PilM && PF11104:Type IV pilus assembly protein PilM;	-
D7M10_RS01855	130.051	86.8353	255.626	217.912	108.443	236.769	-1.12466	0.00213589	0.00968807	D7M10_RS01855	NZ_CP032618.1	414562	415893	+	1332	protein_coding	type IV pilus secretin PilQ family protein && PF00263:Bacterial type II and III secretion system protein|PF03958:Bacterial type II/III secretion system short domain|PF07660:Secretin and TonB N terminus short domain	-
D7M10_RS02055	100.375	204.483	33.4464	66.4991	152.429	49.9728	1.60134	0.00101262	0.00534566	D7M10_RS02055	NZ_CP032618.1	458399	460201	-	1803	protein_coding	acyl-CoA dehydrogenase && PF00441:Acyl-CoA dehydrogenase, C-terminal domain|PF02771:Acyl-CoA dehydrogenase, N-terminal domain|PF12418:Acyl-CoA dehydrogenase N terminal|PF02770:Acyl-CoA dehydrogenase, middle domain|PF12806:Acetyl-CoA dehydrogenase C-terminal like	-
D7M10_RS02145	82.9186	143.792	243.681	209.728	113.355	226.704	-1.00082	0.00885599	0.0307702	D7M10_RS02145	NZ_CP032618.1	487282	488016	+	735	protein_coding	heptose kinase && PF06293:Lipopolysaccharide kinase (Kdo/WaaP) family	-
D7M10_RS02340	123.069	160.599	543.504	509.485	141.834	526.495	-1.89287	2.2924e-09	4.81675e-08	motA	NZ_CP032618.1	534622	535473	+	852	protein_coding	flagellar motor stator protein MotA && PF01618:MotA/TolQ/ExbB proton channel family	-
D7M10_RS02345	89.9012	99.9073	366.716	303.85	94.9042	335.283	-1.82059	7.11996e-08	1.16103e-06	motB	NZ_CP032618.1	535477	536499	+	1023	protein_coding	flagellar motor protein MotB && PF13677:Membrane MotB of proton-channel complex MotA/MotB|PF00691:OmpA family	-
D7M10_RS02395	452.124	493	1133.59	1124.35	472.562	1128.97	-1.25653	5.06246e-06	5.72596e-05	miaA	NZ_CP032618.1	545516	546487	+	972	protein_coding	tRNA (adenosine(37)-N6)-dimethylallyltransferase MiaA && PF01715:IPP transferase	IPPT
D7M10_RS02430	735.793	1132.59	260.404	329.426	934.194	294.915	1.66227	2.81743e-07	4.06995e-06	D7M10_RS02430	NZ_CP032618.1	553266	555200	+	1935	protein_coding	methyl-accepting chemotaxis protein && PF00015:Methyl-accepting chemotaxis protein (MCP) signalling domain|PF00672:HAMP domain	HAMP
D7M10_RS02455	2979.83	3648.02	6735.87	6770.63	3313.92	6753.25	-1.02708	0.000104598	0.000818911	rnr	NZ_CP032618.1	558585	561218	+	2634	protein_coding	ribonuclease R && PF00773:RNB domain|PF08461:Ribonuclease R winged-helix domain|PF00575:S1 RNA binding domain|PF08206:Ribonuclease B OB domain	RNB
D7M10_RS02460	572.575	651.732	1476.42	1532.55	612.153	1504.48	-1.29748	1.93642e-06	2.3884e-05	rlmB	NZ_CP032618.1	561215	561970	+	756	protein_coding	23S rRNA (guanosine(2251)-2'-O)-methyltransferase RlmB && PF08032:RNA 2'-O ribose methyltransferase substrate binding|PF00588:SpoU rRNA Methylase family	SpoU_methylase
D7M10_RS02530	112.595	134.455	413.302	452.194	123.525	432.748	-1.80961	1.6398e-08	2.99559e-07	D7M10_RS02530	NZ_CP032618.1	578719	578907	-	189	protein_coding	hypothetical protein && -	-
D7M10_RS02535	477.436	872.088	2060.54	1850.72	674.762	1955.63	-1.53548	2.7693e-06	3.33067e-05	azu	NZ_CP032618.1	579290	579736	+	447	protein_coding	azurin && PF00127:Copper binding proteins, plastocyanin/azurin family	-
D7M10_RS02550	113.468	99.9073	22.6958	41.9456	106.687	32.3207	1.71405	0.000376314	0.00239293	D7M10_RS02550	NZ_CP032618.1	582085	582975	-	891	protein_coding	LysR family transcriptional regulator && PF03466:LysR substrate binding domain|PF00126:Bacterial regulatory helix-turn-helix protein, lysR family	LysR_substrate
D7M10_RS02565	3585.57	5049.52	1889.72	2071.7	4317.55	1980.71	1.12407	7.63312e-05	0.000625233	D7M10_RS02565	NZ_CP032618.1	586438	587574	+	1137	protein_coding	branched-chain amino acid ABC transporter substrate-binding protein && PF13458:Periplasmic binding protein	-
D7M10_RS02575	416.338	574.233	154.092	172.898	495.286	163.495	1.59791	9.46639e-07	1.23645e-05	D7M10_RS02575	NZ_CP032618.1	587797	588711	+	915	protein_coding	branched-chain amino acid ABC transporter permease && PF02653:Branched-chain amino acid transport system / permease component	BPD_transp_2
D7M10_RS02580	603.996	792.722	271.155	275.204	698.359	273.179	1.35385	7.86284e-06	8.51301e-05	livM	NZ_CP032618.1	588714	589991	+	1278	protein_coding	high-affinity branched-chain amino acid ABC transporter permease LivM && PF02653:Branched-chain amino acid transport system / permease component|PF11862:Domain of unknown function (DUF3382)	BPD_transp_2
D7M10_RS02585	631.054	869.287	302.212	304.873	750.17	303.543	1.30507	1.91574e-05	0.00019143	D7M10_RS02585	NZ_CP032618.1	589988	590863	+	876	protein_coding	ATP-binding cassette domain-containing protein && PF12399:Branched-chain amino acid ATP-binding cassette transporter|PF00005:ABC transporter	ABC_tran
D7M10_RS02610	96.011	62.5588	9.55612	18.4151	79.2849	13.9856	2.4901	2.15775e-05	0.000212813	D7M10_RS02610	NZ_CP032618.1	595660	596232	-	573	protein_coding	HupE/UreJ family protein && PF04955:HupE / UreJ protein	-
D7M10_RS02620	68.0805	30.8125	3.58354	16.369	49.4465	9.97628	2.28647	0.00243192	0.0107641	D7M10_RS02620	NZ_CP032618.1	596878	597552	-	675	protein_coding	urease accessory protein UreF && PF01730:UreF	-
D7M10_RS02625	37.5316	20.5417	2.38903	7.16144	29.0366	4.77524	2.58005	0.00427451	0.0170579	ureE	NZ_CP032618.1	597549	598049	-	501	protein_coding	urease accessory protein UreE && PF05194:UreE urease accessory protein, C-terminal domain|PF02814:UreE urease accessory protein, N-terminal domain	-
D7M10_RS02640	42.7685	35.4811	146.925	118.675	39.1248	132.8	-1.76079	4.07104e-05	0.000368055	D7M10_RS02640	NZ_CP032618.1	599701	600120	-	420	protein_coding	hypothetical protein && -	-
D7M10_RS02650	74.1903	69.0948	659.372	989.302	71.6425	824.337	-3.5246	9.83593e-26	9.86562e-24	D7M10_RS02650	NZ_CP032618.1	602691	603221	-	531	protein_coding	bacterioferritin && PF00210:Ferritin-like domain	Ferritin
D7M10_RS02670	1347.64	1525.69	3918.01	4190.47	1436.67	4054.24	-1.49679	1.26688e-08	2.36306e-07	D7M10_RS02670	NZ_CP032618.1	606114	606413	+	300	protein_coding	hypothetical protein && PF07769:psiF repeat	-
D7M10_RS02730	36.6587	22.4091	5.97257	4.09225	29.5339	5.03241	2.56448	0.00318964	0.0134679	urtE	NZ_CP032618.1	616965	617663	-	699	protein_coding	urea ABC transporter ATP-binding subunit UrtE && PF00005:ABC transporter	ABC_tran
D7M10_RS02745	69.8262	28.9451	9.55612	19.4382	49.3856	14.4972	1.75892	0.0103901	0.0348456	urtC	NZ_CP032618.1	618702	619781	-	1080	protein_coding	urea ABC transporter permease subunit UrtC && PF02653:Branched-chain amino acid transport system / permease component	BPD_transp_2
D7M10_RS02750	117.832	42.9508	16.7232	14.3229	80.3912	15.523	2.37714	0.000126689	0.000956646	urtB	NZ_CP032618.1	619781	621283	-	1503	protein_coding	urea ABC transporter permease subunit UrtB && PF02653:Branched-chain amino acid transport system / permease component	BPD_transp_2
D7M10_RS02760	317.709	133.521	64.5038	100.26	225.615	82.382	1.45117	0.00138514	0.00686885	D7M10_RS02760	NZ_CP032618.1	622935	628862	+	5928	protein_coding	DUF4329 domain-containing protein && PF14220:Domain of unknown function (DUF4329)	-
D7M10_RS02785	302.871	276.379	715.514	660.899	289.625	688.207	-1.24831	1.67861e-05	0.000170621	D7M10_RS02785	NZ_CP032618.1	633954	635336	-	1383	protein_coding	PepSY domain-containing protein && PF03929:PepSY-associated TM region	-
D7M10_RS02790	800.382	1387.5	4019.54	3465.11	1093.94	3742.33	-1.77457	2.1087e-08	3.73635e-07	D7M10_RS02790	NZ_CP032618.1	635441	637516	-	2076	protein_coding	TonB-dependent copper receptor && PF07715:TonB-dependent Receptor Plug Domain|PF00593:TonB dependent receptor	TonB_dep_Rec
D7M10_RS02795	123.941	127.919	656.983	603.607	125.93	630.295	-2.32332	2.18381e-14	8.0063e-13	D7M10_RS02795	NZ_CP032618.1	637608	638030	-	423	protein_coding	DUF2946 domain-containing protein && PF11162:Protein of unknown function (DUF2946)	-
D7M10_RS02800	177.184	213.82	1233.93	1045.57	195.502	1139.75	-2.54372	5.55309e-18	2.56697e-16	D7M10_RS02800	NZ_CP032618.1	638050	638532	-	483	protein_coding	copper chaperone PCu(A)C && PF04314:Protein of unknown function (DUF461)	-
D7M10_RS02805	155.363	119.515	378.661	501.301	137.439	439.981	-1.67866	5.1358e-07	7.12539e-06	D7M10_RS02805	NZ_CP032618.1	638578	638973	-	396	protein_coding	DUF2946 domain-containing protein && PF11162:Protein of unknown function (DUF2946)	-
D7M10_RS02880	102.121	97.1062	213.818	201.543	99.6135	207.681	-1.05947	0.00262181	0.0114414	dusB	NZ_CP032618.1	654324	655337	-	1014	protein_coding	tRNA dihydrouridine synthase DusB && PF01207:Dihydrouridine synthase (Dus)	Dus
D7M10_RS02900	1341.54	2354.82	738.21	736.605	1848.18	737.408	1.32544	3.77261e-05	0.000344591	D7M10_RS02900	NZ_CP032618.1	659294	659758	-	465	protein_coding	acetyl-CoA carboxylase biotin carboxyl carrier protein && PF00364:Biotin-requiring enzyme	Biotin_lipoyl
D7M10_RS02910	168.456	70.0285	43.0025	59.3376	119.242	51.1701	1.21883	0.0145564	0.0453854	D7M10_RS02910	NZ_CP032618.1	660539	662500	-	1962	protein_coding	methyl-accepting chemotaxis protein && PF00015:Methyl-accepting chemotaxis protein (MCP) signalling domain	-
D7M10_RS02915	435.541	515.41	983.086	1033.29	475.475	1008.19	-1.08461	0.000117221	0.000896617	D7M10_RS02915	NZ_CP032618.1	662555	664225	-	1671	protein_coding	PleD family two-component system response regulator && PF00990:Diguanylate cyclase, GGDEF domain|PF00072:Response regulator receiver domain	GGDEF
D7M10_RS02930	53.2424	84.9679	148.12	192.336	69.1052	170.228	-1.30359	0.00137713	0.00685038	D7M10_RS02930	NZ_CP032618.1	666290	666661	+	372	protein_coding	translation initiation factor Sui1 && PF01253:Translation initiation factor SUI1	SUI1
D7M10_RS02935	386.662	573.3	1165.85	1331	479.981	1248.43	-1.37961	5.71164e-06	6.32564e-05	speA	NZ_CP032618.1	666858	668771	+	1914	protein_coding	arginine decarboxylase && PF00278:Pyridoxal-dependent decarboxylase, C-terminal sheet domain|PF02784:Pyridoxal-dependent decarboxylase, pyridoxal binding domain	-
D7M10_RS02945	157.982	72.8296	46.5861	51.1531	115.406	48.8696	1.24005	0.010331	0.0347373	D7M10_RS02945	NZ_CP032618.1	670387	671730	-	1344	protein_coding	MATE family efflux transporter && PF01554:MatE	MatE
D7M10_RS02965	75.0631	70.9622	187.539	190.29	73.0127	188.914	-1.37134	0.000196573	0.00138832	D7M10_RS02965	NZ_CP032618.1	678903	679196	-	294	protein_coding	hypothetical protein && -	-
D7M10_RS02995	1434.05	1253.04	4343.26	4916.84	1343.55	4630.05	-1.78496	1.87783e-11	4.89339e-10	D7M10_RS02995	NZ_CP032618.1	684451	686462	+	2012	protein_coding	hypothetical protein && PF13400:Putative Flp pilus-assembly TadE/G-like	-
D7M10_RS03000	566.465	338.938	2162.07	2343.84	452.701	2252.95	-2.31473	1.47126e-13	4.98166e-12	D7M10_RS03000	NZ_CP032618.1	686451	689204	-	2754	protein_coding	PAS domain-containing protein && PF02518:Histidine kinase-, DNA gyrase B-, and HSP90-like ATPase|PF08447:PAS fold|PF00512:His Kinase A (phospho-acceptor) domain	HATPase_c
D7M10_RS03005	171.074	138.19	1088.2	1192.89	154.632	1140.55	-2.88226	1.51677e-22	1.07509e-20	D7M10_RS03005	NZ_CP032618.1	689201	689638	-	438	protein_coding	pilus assembly protein && PF07811:TadE-like protein	-
D7M10_RS03010	138.779	110.178	591.285	649.645	124.479	620.465	-2.31685	1.25814e-13	4.31503e-12	D7M10_RS03010	NZ_CP032618.1	689711	690184	+	474	protein_coding	prepilin peptidase && PF01478:Type IV leader peptidase family	-
D7M10_RS03015	1675.83	1429.51	7674.76	8566.11	1552.67	8120.43	-2.38676	1.89391e-19	1.03794e-17	D7M10_RS03015	NZ_CP032618.1	690311	691087	+	777	protein_coding	response regulator transcription factor && PF00196:Bacterial regulatory proteins, luxR family|PF00072:Response regulator receiver domain	Response_reg
D7M10_RS03020	138.779	112.979	707.153	597.469	125.879	652.311	-2.37244	3.49915e-14	1.23189e-12	D7M10_RS03020	NZ_CP032618.1	691214	691486	-	273	protein_coding	DUF3613 domain-containing protein && -	-
D7M10_RS03025	295.016	282.915	1426.25	1277.81	288.965	1352.03	-2.22594	1.4529e-15	5.80725e-14	D7M10_RS03025	NZ_CP032618.1	691506	692222	-	717	protein_coding	TadD	-
D7M10_RS03030	197.259	170.869	642.649	568.823	184.064	605.736	-1.71781	1.45482e-08	2.69472e-07	D7M10_RS03030	NZ_CP032618.1	692233	693120	-	888	protein_coding	TadC	-
D7M10_RS03035	189.403	136.322	676.095	599.515	162.863	637.805	-1.96833	5.17271e-10	1.17513e-08	D7M10_RS03035	NZ_CP032618.1	693122	694003	-	882	protein_coding	TadB	-
D7M10_RS03040	383.171	412.701	1624.54	1523.34	397.936	1573.94	-1.98381	3.93479e-13	1.27545e-11	D7M10_RS03040	NZ_CP032618.1	694014	695285	-	1272	protein_coding	TadA	-
D7M10_RS03045	363.096	283.849	1208.85	1111.05	323.472	1159.95	-1.84183	2.08245e-10	4.89836e-09	D7M10_RS03045	NZ_CP032618.1	695282	696475	-	1194	protein_coding	TadZ	-
D7M10_RS03050	525.442	534.084	1819.25	1696.24	529.763	1757.74	-1.73025	1.3078e-10	3.1176e-09	D7M10_RS03050	NZ_CP032618.1	696472	697674	-	1203	protein_coding	RcpA	-
D7M10_RS03055	373.57	403.364	1990.06	2270.18	388.467	2130.12	-2.4553	2.72411e-19	1.46276e-17	D7M10_RS03055	NZ_CP032618.1	697694	698641	-	948	protein_coding	RcpC	-
D7M10_RS03060	509.731	370.684	6169.67	6559.88	440.208	6364.77	-3.85347	1.14908e-42	2.1816e-40	D7M10_RS03060	NZ_CP032618.1	698975	699163	+	189	protein_coding	Flp family type IVb pilin && -	-
D7M10_RS03065	209.478	140.057	1630.51	1611.32	174.768	1620.92	-3.21222	4.93756e-26	5.0477e-24	D7M10_RS03065	NZ_CP032618.1	699219	699611	+	393	protein_coding	response regulator && PF00072:Response regulator receiver domain	Response_reg
D7M10_RS03070	10.4739	15.8731	44.1971	53.1993	13.1735	48.6982	-1.89085	0.00262576	0.0114414	D7M10_RS03070	NZ_CP032618.1	699656	699844	+	189	protein_coding	Flp family type IVb pilin && -	-
D7M10_RS03075	786.417	812.33	2735.44	3195.03	799.374	2965.23	-1.89132	1.61829e-12	4.83304e-11	D7M10_RS03075	NZ_CP032618.1	700260	701942	-	1683	protein_coding	ShlB/FhaC/HecB family hemolysin secretion/activation protein && PF08479:POTRA domain, ShlB-type	-
D7M10_RS03080	308.981	309.059	1742.8	3620.62	309.02	2681.71	-3.11766	5.35437e-19	2.79057e-17	D7M10_RS03080	NZ_CP032618.1	702109	703374	-	1266	protein_coding	hypothetical protein && PF15984:Bacterial collagen, middle region	-
D7M10_RS03085	182.421	220.356	383.439	429.686	201.389	406.563	-1.01429	0.00124518	0.00630415	D7M10_RS03085	NZ_CP032618.1	704101	704949	-	849	protein_coding	acyl dehydratase && PF01575:MaoC like domain	-
D7M10_RS03095	448.633	459.387	986.669	1191.87	454.01	1089.27	-1.26288	7.73342e-06	8.38997e-05	D7M10_RS03095	NZ_CP032618.1	706410	707687	+	1278	protein_coding	acetyl-CoA C-acetyltransferase && PF00108:Thiolase, N-terminal domain|PF02803:Thiolase, C-terminal domain	Thiolase_N
D7M10_RS03135	215.588	156.864	81.227	78.7758	186.226	80.0014	1.21984	0.00138788	0.00687601	D7M10_RS03135	NZ_CP032618.1	712974	713900	+	927	protein_coding	LysR family transcriptional regulator && PF00126:Bacterial regulatory helix-turn-helix protein, lysR family|PF03466:LysR substrate binding domain	LysR_substrate
D7M10_RS03170	149.253	59.7576	41.808	35.8072	104.506	38.8076	1.4324	0.00609446	0.0226719	D7M10_RS03170	NZ_CP032618.1	720512	721870	-	1359	protein_coding	8-oxoguanine deaminase && PF01979:Amidohydrolase family	Amidohydro_1
D7M10_RS03200	1966.48	3253.99	918.582	1488.56	2610.23	1203.57	1.11635	0.00101402	0.00534775	D7M10_RS03200	NZ_CP032618.1	726613	727962	+	1350	protein_coding	aspartate aminotransferase family protein && PF00202:Aminotransferase class-III	Aminotran_3
D7M10_RS03265	198.132	254.904	502.891	409.225	226.518	456.058	-1.0095	0.00151914	0.00738859	D7M10_RS03265	NZ_CP032618.1	746672	747187	+	516	protein_coding	OmpA family protein && PF00691:OmpA family	-
D7M10_RS03285	1358.12	1616.26	10307.5	10033.2	1487.19	10170.3	-2.77378	4.61884e-26	4.81446e-24	D7M10_RS03285	NZ_CP032618.1	751910	752107	+	198	protein_coding	BapA prefix-like domain-containing protein && -	-
D7M10_RS03305	12492.8	18478.2	78980.1	75859.1	15485.5	77419.6	-2.3218	3.63686e-16	1.48719e-14	D7M10_RS03305	NZ_CP032618.1	754349	756187	+	1839	protein_coding	hypothetical protein && -	-
D7M10_RS03310	1216.72	1818.87	8921.83	8618.28	1517.8	8770.06	-2.53074	1.95471e-18	9.44656e-17	D7M10_RS03310	NZ_CP032618.1	756277	757770	+	1494	protein_coding	TolC family outer membrane protein && PF02321:Outer membrane efflux protein	OEP
D7M10_RS03315	1780.57	2573.31	13850.4	12089.5	2176.94	12970	-2.57488	2.48224e-19	1.34649e-17	D7M10_RS03315	NZ_CP032618.1	757767	759950	+	2184	protein_coding	type I secretion system permease/ATPase && PF00664:ABC transporter transmembrane region|PF00005:ABC transporter	ABC_tran
D7M10_RS03320	658.112	887.027	7048.83	5996.17	772.569	6522.5	-3.07787	1.0735e-27	1.2142e-25	D7M10_RS03320	NZ_CP032618.1	759947	761167	+	1221	protein_coding	HlyD family efflux transporter periplasmic adaptor subunit && PF13533:Biotin-lipoyl like|PF13437:HlyD family secretion protein	-
D7M10_RS03325	268.831	387.491	3373.31	2666.1	328.161	3019.71	-3.20236	1.81897e-26	1.93393e-24	D7M10_RS03325	NZ_CP032618.1	761182	762075	+	894	protein_coding	alpha/beta hydrolase && PF12695:Alpha/beta hydrolase family	-
D7M10_RS03395	1184.43	1753.51	2839.36	3121.36	1468.97	2980.36	-1.02087	0.000479195	0.00294157	catA	NZ_CP032618.1	776889	777818	+	930	protein_coding	catechol 1%2C2-dioxygenase && PF00775:Dioxygenase|PF04444:Catechol dioxygenase N terminus	-
D7M10_RS03415	109.103	53.2216	27.4738	28.6458	81.1625	28.0598	1.53319	0.00440551	0.0174514	D7M10_RS03415	NZ_CP032618.1	781343	782239	-	897	protein_coding	LysR family transcriptional regulator && PF00126:Bacterial regulatory helix-turn-helix protein, lysR family|PF03466:LysR substrate binding domain	LysR_substrate
D7M10_RS03420	73.3175	35.4811	7.16709	13.2998	54.3993	10.2335	2.39873	0.00048479	0.00295546	D7M10_RS03420	NZ_CP032618.1	782430	783194	+	765	protein_coding	sulfite exporter TauE/SafE family protein && PF01925:Sulfite exporter TauE/SafE	-
D7M10_RS03445	123.069	44.8182	25.0848	35.8072	83.9434	30.446	1.46066	0.0106083	0.0353787	D7M10_RS03445	NZ_CP032618.1	786971	788374	+	1404	protein_coding	permease DsdX && PF02447:GntP family permease	-
D7M10_RS03455	195.513	137.256	86.0051	76.7297	166.385	81.3674	1.03378	0.00818737	0.0287288	D7M10_RS03455	NZ_CP032618.1	789263	790726	+	1464	protein_coding	D-aminoacylase && PF07969:Amidohydrolase family	-
D7M10_RS03475	137.907	56.9565	22.6958	32.738	97.4316	27.7169	1.81005	0.000991963	0.00527328	D7M10_RS03475	NZ_CP032618.1	794047	795867	-	1821	protein_coding	CocE/NonD family hydrolase && PF02129:X-Pro dipeptidyl-peptidase (S15 family)|PF08530:X-Pro dipeptidyl-peptidase C-terminal non-catalytic domain	-
D7M10_RS03480	108.231	38.2822	13.1397	10.2306	73.2564	11.6851	2.65524	5.85688e-05	0.000496573	D7M10_RS03480	NZ_CP032618.1	795887	797326	-	1440	protein_coding	YfcC family protein && PF03606:C4-dicarboxylate anaerobic carrier	-
D7M10_RS03495	125.687	81.233	26.2793	37.8533	103.46	32.0663	1.6854	0.000548192	0.00327437	D7M10_RS03495	NZ_CP032618.1	799826	801241	-	1416	protein_coding	glycosyltransferase family 39 protein && PF13231:Dolichyl-phosphate-mannose-protein mannosyltransferase	-
D7M10_RS03505	115.213	74.697	33.4464	40.9225	94.9551	37.1845	1.35076	0.00485015	0.0189028	D7M10_RS03505	NZ_CP032618.1	801984	803486	+	1503	protein_coding	PLP-dependent aminotransferase family protein && PF00155:Aminotransferase class I and II|PF00392:Bacterial regulatory proteins, gntR family	Aminotran_1_2
D7M10_RS03515	39.2772	22.4091	91.9776	84.9142	30.8432	88.4459	-1.51626	0.00219166	0.00988197	D7M10_RS03515	NZ_CP032618.1	804739	805242	-	504	protein_coding	hypothetical protein && -	-
D7M10_RS03540	56.7338	31.7462	13.1397	15.3459	44.24	14.2428	1.63384	0.0130899	0.0418437	dsdC	NZ_CP032618.1	810229	811164	-	936	protein_coding	DNA-binding transcriptional regulator DsdC && PF00126:Bacterial regulatory helix-turn-helix protein, lysR family|PF03466:LysR substrate binding domain	LysR_substrate
D7M10_RS03605	38.4044	37.3485	108.701	74.6836	37.8765	91.6922	-1.27285	0.00670144	0.0245519	D7M10_RS03605	NZ_CP032618.1	830214	830597	-	384	protein_coding	nucleotide pyrophosphohydrolase && PF03819:MazG nucleotide pyrophosphohydrolase domain	-
D7M10_RS03615	47.1327	78.4319	567.395	888.019	62.7823	727.707	-3.53799	9.97483e-22	6.46661e-20	D7M10_RS03615	NZ_CP032618.1	831574	831858	-	285	protein_coding	hypothetical protein && -	-
D7M10_RS03620	267.085	159.665	75.2544	94.1218	213.375	84.6881	1.33186	0.000809495	0.00452977	D7M10_RS03620	NZ_CP032618.1	831960	834794	-	2835	protein_coding	FAD-binding oxidoreductase && PF02913:FAD linked oxidases, C-terminal domain|PF12838:4Fe-4S dicluster domain|PF01565:FAD binding domain	FAD_binding_4
D7M10_RS03640	187.658	226.892	111.09	96.1679	207.275	103.629	1.0011	0.00536587	0.020448	D7M10_RS03640	NZ_CP032618.1	838360	838794	+	435	protein_coding	type II toxin-antitoxin system RatA family toxin && PF03364:Polyketide cyclase / dehydrase and lipid transport	-
D7M10_RS03670	2516.36	4162.49	9268.24	7513.37	3339.43	8390.81	-1.32925	1.78758e-05	0.000180319	dnaK	NZ_CP032618.1	842869	844791	+	1923	protein_coding	molecular chaperone DnaK && PF00012:Hsp70 protein	HSP70
D7M10_RS03685	3812.51	5974.83	2227.77	2031.8	4893.67	2129.79	1.20022	5.76067e-05	0.000489979	carA	NZ_CP032618.1	847309	848445	+	1137	protein_coding	glutamine-hydrolyzing carbamoyl-phosphate synthase small subunit && PF00988:Carbamoyl-phosphate synthase small chain, CPSase domain|PF00117:Glutamine amidotransferase class-I	CPSase_sm_chain
D7M10_RS03700	459.98	686.279	266.377	289.527	573.129	277.952	1.04335	0.00117623	0.00602391	D7M10_RS03700	NZ_CP032618.1	852274	852678	+	405	protein_coding	hypothetical protein && -	-
D7M10_RS03705	82.0457	98.0399	181.566	219.959	90.0428	200.762	-1.15841	0.00153758	0.00744724	D7M10_RS03705	NZ_CP032618.1	852687	852995	-	309	protein_coding	YhbY family RNA-binding protein && PF01985:CRS1 / YhbY (CRM) domain	-
D7M10_RS03775	864.972	949.586	5707.39	6151.68	907.279	5929.53	-2.70839	3.90413e-25	3.57834e-23	rpsO	NZ_CP032618.1	865851	866120	+	270	protein_coding	30S ribosomal protein S15 && -	-
D7M10_RS03785	361.35	469.658	27579	61314.2	415.504	44446.6	-6.7413	6.00974e-78	3.99347e-75	D7M10_RS03785	NZ_CP032618.1	868717	869064	+	348	protein_coding	BON domain-containing protein && PF04972:BON domain	BON
D7M10_RS03855	446.015	550.891	1546.9	1681.92	498.453	1614.41	-1.6958	1.38439e-09	3.00384e-08	dksA	NZ_CP032618.1	888537	888980	-	444	protein_coding	RNA polymerase-binding protein DksA && PF01258:Prokaryotic dksA/traR C4-type zinc finger	zf-dskA_traR
D7M10_RS03940	468.708	451.917	172.01	212.797	460.313	192.404	1.25712	5.59553e-05	0.000479554	msrP	NZ_CP032618.1	905388	906401	+	1014	protein_coding	protein-methionine-sulfoxide reductase catalytic subunit MsrP && PF00174:Oxidoreductase molybdopterin binding domain	-
D7M10_RS04020	35.7859	19.608	109.895	188.244	27.6969	149.069	-2.42667	4.88057e-07	6.80974e-06	D7M10_RS04020	NZ_CP032618.1	922929	923333	-	405	protein_coding	hypothetical protein && -	-
D7M10_RS04035	329.056	384.69	930.527	1080.35	356.873	1005.44	-1.49482	1.98942e-07	2.94815e-06	D7M10_RS04035	NZ_CP032618.1	924819	925988	-	1170	protein_coding	hypothetical protein && -	-
D7M10_RS04060	122.196	56.0228	14.3342	33.7611	89.1093	24.0476	1.87954	0.00121467	0.00617324	D7M10_RS04060	NZ_CP032618.1	931640	932863	+	1224	protein_coding	TolC family protein && PF02321:Outer membrane efflux protein	OEP
D7M10_RS04070	178.057	78.4319	22.6958	42.9686	128.244	32.8322	1.9589	0.000188637	0.00134604	D7M10_RS04070	NZ_CP032618.1	934063	937212	+	3150	protein_coding	CusA/CzcA family heavy metal efflux RND transporter && PF00873:AcrB/AcrD/AcrF family	ACR_tran
D7M10_RS04090	215.588	338.938	1426.25	1167.31	277.263	1296.78	-2.22612	2.32221e-12	6.82036e-11	D7M10_RS04090	NZ_CP032618.1	941723	943039	+	1317	protein_coding	methyl-accepting chemotaxis protein && PF08448:PAS fold|PF00015:Methyl-accepting chemotaxis protein (MCP) signalling domain|PF08447:PAS fold	-
D7M10_RS04280	116.959	63.4925	21.5013	31.7149	90.2257	26.6081	1.75698	0.000892779	0.00491306	sctV	NZ_CP032618.1	979137	981233	+	2097	protein_coding	type III secretion system export apparatus subunit SctV && PF00771:FHIPEP family	-
D7M10_RS04285	54.9881	29.8788	2.38903	11.2537	42.4335	6.82136	2.60799	0.00110105	0.00569375	D7M10_RS04285	NZ_CP032618.1	981291	982196	+	906	protein_coding	type III secretion protein && PF16697:Inner membrane component of T3SS, cytoplasmic domain	-
D7M10_RS04290	117.832	56.0228	17.9177	32.738	86.9272	25.3279	1.77195	0.00155628	0.0075279	D7M10_RS04290	NZ_CP032618.1	982193	983551	+	1359	protein_coding	FliI/YscN family ATPase && PF00006:ATP synthase alpha/beta family, nucleotide-binding domain|PF02874:ATP synthase alpha/beta family, beta-barrel domain	ATP-synt_ab
D7M10_RS04330	40.15	13.072	1.19451	6.13838	26.611	3.66645	2.82702	0.00553528	0.0209843	D7M10_RS04330	NZ_CP032618.1	988248	988610	-	363	protein_coding	transcriptional regulator && -	-
D7M10_RS04395	370.079	676.008	1361.75	1622.58	523.043	1492.16	-1.513	5.53073e-06	6.17676e-05	D7M10_RS04395	NZ_CP032618.1	997626	998234	-	609	protein_coding	50S ribosomal protein L25/general stress protein Ctc && PF14693:Ribosomal protein TL5, C-terminal domain|PF01386:Ribosomal L25p family	-
D7M10_RS04400	589.158	946.785	1499.12	1812.87	767.972	1655.99	-1.109	0.000397503	0.00249979	D7M10_RS04400	NZ_CP032618.1	998373	999314	-	942	protein_coding	ribose-phosphate pyrophosphokinase && PF13793:N-terminal domain of ribose phosphate pyrophosphokinase|PF14572:Phosphoribosyl synthetase-associated domain	-
D7M10_RS04405	34.0403	71.8959	134.98	136.067	52.9681	135.524	-1.35828	0.00269334	0.0116785	D7M10_RS04405	NZ_CP032618.1	999360	999434	-	75	protein_coding	tRNA-Gln && -	-
D7M10_RS04450	133.543	126.051	407.33	410.248	129.797	408.789	-1.65493	1.60702e-07	2.43388e-06	D7M10_RS04450	NZ_CP032618.1	1007699	1008217	+	519	protein_coding	acyloxyacyl hydrolase && PF09411:Lipid A 3-O-deacylase (PagL)	-
D7M10_RS04510	740.157	701.218	1710.55	1556.08	720.688	1633.31	-1.1802	1.19301e-05	0.000125089	D7M10_RS04510	NZ_CP032618.1	1017392	1018378	-	987	protein_coding	NAD(P)-binding protein && PF01593:Flavin containing amine oxidoreductase|PF13450:NAD(P)-binding Rossmann-like domain	Amino_oxidase
D7M10_RS04595	128.306	259.572	3182.19	1723.86	193.939	2453.02	-3.66172	1.25414e-21	8.03256e-20	D7M10_RS04595	NZ_CP032618.1	1036259	1037236	-	978	protein_coding	cytochrome-c peroxidase && PF03150:Di-haem cytochrome c peroxidase|PF00034:Cytochrome c	CCP_MauG
D7M10_RS04620	245.264	324.932	132.591	149.367	285.098	140.979	1.01469	0.00303737	0.0129484	D7M10_RS04620	NZ_CP032618.1	1039766	1040062	-	297	protein_coding	DUF1244 domain-containing protein && -	-
D7M10_RS04650	144.016	178.339	334.464	408.202	161.178	371.333	-1.20527	0.000230263	0.00156537	D7M10_RS04650	NZ_CP032618.1	1043682	1044149	-	468	protein_coding	PAS domain-containing protein && PF13426:PAS domain	-
D7M10_RS04660	113.468	106.443	58.5312	42.9686	109.955	50.7499	1.11945	0.00988584	0.0335803	D7M10_RS04660	NZ_CP032618.1	1044689	1045585	-	897	protein_coding	LysR family transcriptional regulator && PF00126:Bacterial regulatory helix-turn-helix protein, lysR family|PF03466:LysR substrate binding domain	LysR_substrate
D7M10_RS04690	128.306	49.4868	20.3068	30.6919	88.8962	25.4993	1.79758	0.00170528	0.008123	D7M10_RS04690	NZ_CP032618.1	1050219	1052009	+	1791	protein_coding	DUF1302 domain-containing protein && PF06980:Protein of unknown function (DUF1302)	-
D7M10_RS04695	67.2077	38.2822	17.9177	19.4382	52.745	18.678	1.4978	0.0132633	0.04222	D7M10_RS04695	NZ_CP032618.1	1052039	1053406	+	1368	protein_coding	DUF1329 domain-containing protein && PF07044:Protein of unknown function (DUF1329)	-
D7M10_RS04700	286.287	445.381	64.5038	97.191	365.834	80.8474	2.17339	1.02927e-08	1.98967e-07	D7M10_RS04700	NZ_CP032618.1	1053560	1056100	+	2541	protein_coding	helix-turn-helix transcriptional regulator && PF00196:Bacterial regulatory proteins, luxR family	GerE
D7M10_RS04735	825.694	732.031	1566.01	1987.81	778.863	1776.91	-1.19006	2.27338e-05	0.000220823	D7M10_RS04735	NZ_CP032618.1	1062894	1063934	+	1041	protein_coding	Glu/Leu/Phe/Val dehydrogenase && PF02812:Glu/Leu/Phe/Val dehydrogenase, dimerisation domain|PF00208:Glutamate/Leucine/Phenylalanine/Valine dehydrogenase	-
D7M10_RS04740	183.294	213.82	523.198	467.54	198.557	495.369	-1.319	1.74533e-05	0.000176727	D7M10_RS04740	NZ_CP032618.1	1063967	1064227	-	261	protein_coding	YebG family protein && -	-
D7M10_RS04750	32.2946	30.8125	99.1447	228.143	31.5536	163.644	-2.37735	8.75993e-07	1.15267e-05	D7M10_RS04750	NZ_CP032618.1	1065012	1065329	-	318	protein_coding	DUF3509 domain-containing protein && PF12021:Protein of unknown function (DUF3509)	-
D7M10_RS04765	95.1381	49.4868	26.2793	29.6688	72.3125	27.9741	1.36992	0.0117119	0.0382201	D7M10_RS04765	NZ_CP032618.1	1068464	1069411	+	948	protein_coding	LysR family transcriptional regulator && PF00126:Bacterial regulatory helix-turn-helix protein, lysR family|PF03466:LysR substrate binding domain	LysR_substrate
D7M10_RS04770	2716.24	2926.26	9651.68	7308.76	2821.25	8480.22	-1.58773	6.4719e-09	1.28215e-07	D7M10_RS04770	NZ_CP032618.1	1069624	1070031	+	408	protein_coding	HPF/RaiA family ribosome-associated protein && PF02482:Sigma 54 modulation protein / S30EA ribosomal protein	-
D7M10_RS04775	215.588	179.273	60.9203	75.7067	197.431	68.3135	1.52883	5.8741e-05	0.000497241	D7M10_RS04775	NZ_CP032618.1	1070154	1072499	-	2346	protein_coding	TonB-dependent siderophore receptor && PF00593:TonB dependent receptor|PF07660:Secretin and TonB N terminus short domain|PF07715:TonB-dependent Receptor Plug Domain	TonB_dep_Rec
D7M10_RS04780	83.7914	91.5039	33.4464	46.0378	87.6476	39.7421	1.13652	0.0152676	0.0471602	D7M10_RS04780	NZ_CP032618.1	1072590	1073534	-	945	protein_coding	FecR family protein && PF16220:Domain of unknown function (DUF4880)|PF04773:FecR protein	-
D7M10_RS04785	73.3175	57.8902	27.4738	15.3459	65.6038	21.4099	1.62575	0.00382884	0.0155657	D7M10_RS04785	NZ_CP032618.1	1073531	1074019	-	489	protein_coding	sigma-70 family RNA polymerase sigma factor && PF08281:Sigma-70, region 4|PF04542:Sigma-70 region 2	Sigma70_r4_2
D7M10_RS04795	169.328	180.207	80.0325	82.8681	174.768	81.4503	1.10094	0.00299605	0.0127825	D7M10_RS04795	NZ_CP032618.1	1074530	1076104	+	1575	protein_coding	PepSY domain-containing protein && PF03929:PepSY-associated TM region	-
D7M10_RS04820	141.398	96.1724	50.1696	56.2685	118.785	53.219	1.15781	0.00774657	0.0275641	D7M10_RS04820	NZ_CP032618.1	1078353	1080776	+	2424	protein_coding	TonB-dependent receptor && PF00593:TonB dependent receptor|PF07715:TonB-dependent Receptor Plug Domain	TonB_dep_Rec
D7M10_RS04845	94.2653	106.443	479	886.996	100.354	682.998	-2.76809	2.22037e-14	8.08458e-13	hmpA	NZ_CP032618.1	1086011	1087192	+	1182	protein_coding	NO-inducible flavohemoprotein && PF00970:Oxidoreductase FAD-binding domain|PF00175:Oxidoreductase NAD-binding domain|PF00042:Globin	FAD_binding_6
D7M10_RS04860	39.2772	70.9622	215.013	176.99	55.1197	196.001	-1.83204	9.71426e-06	0.000103905	cyoA	NZ_CP032618.1	1088735	1089673	+	939	protein_coding	ubiquinol oxidase subunit II && PF06481:COX Aromatic Rich Motif	-
D7M10_RS04865	154.49	293.186	639.065	542.223	223.838	590.644	-1.40053	8.14468e-05	0.000658621	cyoB	NZ_CP032618.1	1089677	1091695	+	2019	protein_coding	cytochrome o ubiquinol oxidase subunit I && PF00115:Cytochrome C and Quinol oxidase polypeptide I	-
D7M10_RS04870	58.4794	121.383	232.93	199.497	89.9311	216.214	-1.26705	0.00210234	0.00956853	cyoC	NZ_CP032618.1	1091699	1092325	+	627	protein_coding	cytochrome o ubiquinol oxidase subunit III && PF00510:Cytochrome c oxidase subunit III	-
D7M10_RS04875	27.0576	39.2159	84.8106	73.6605	33.1368	79.2355	-1.2587	0.0103462	0.0347662	cyoD	NZ_CP032618.1	1092325	1092660	+	336	protein_coding	cytochrome o ubiquinol oxidase subunit IV && PF03626:Prokaryotic Cytochrome C oxidase subunit IV	-
D7M10_RS04880	54.1153	97.1062	180.372	173.921	75.6107	177.146	-1.23012	0.00247913	0.010937	D7M10_RS04880	NZ_CP032618.1	1092672	1093559	+	888	protein_coding	protoheme IX farnesyltransferase && PF01040:UbiA prenyltransferase family	UbiA
D7M10_RS04915	60.2251	77.4982	19.1122	16.369	68.8616	17.7406	1.95911	0.000440129	0.00272378	D7M10_RS04915	NZ_CP032618.1	1100420	1101193	-	774	protein_coding	transporter substrate-binding domain-containing protein && PF00497:Bacterial extracellular solute-binding proteins, family 3	-
D7M10_RS04925	196.386	114.847	54.9477	61.3838	155.616	58.1657	1.41942	0.000911804	0.00499192	D7M10_RS04925	NZ_CP032618.1	1102258	1103142	+	885	protein_coding	LysR family transcriptional regulator && PF03466:LysR substrate binding domain|PF00126:Bacterial regulatory helix-turn-helix protein, lysR family	LysR_substrate
D7M10_RS04930	236.536	190.477	80.0325	94.1218	213.507	87.0771	1.29262	0.000423772	0.00263482	D7M10_RS04930	NZ_CP032618.1	1103261	1104868	+	1608	protein_coding	5-guanidino-2-oxopentanoate decarboxylase && PF02776:Thiamine pyrophosphate enzyme, N-terminal TPP binding domain|PF00205:Thiamine pyrophosphate enzyme, central domain|PF02775:Thiamine pyrophosphate enzyme, C-terminal TPP binding domain	TPP_enzyme_N
D7M10_RS04935	287.16	394.961	1779.83	1323.84	341.06	1551.84	-2.18605	1.05115e-12	3.21144e-11	D7M10_RS04935	NZ_CP032618.1	1105033	1107066	+	2034	protein_coding	c-type cytochrome && PF00034:Cytochrome c	-
D7M10_RS04960	370.079	391.226	136.175	154.482	380.652	145.329	1.38805	1.41384e-05	0.000146225	D7M10_RS04960	NZ_CP032618.1	1112182	1113210	+	1029	protein_coding	amino acid ABC transporter substrate-binding protein && PF00497:Bacterial extracellular solute-binding proteins, family 3	-
D7M10_RS04965	417.211	553.692	234.125	206.659	485.452	220.392	1.13968	0.000327717	0.0021194	D7M10_RS04965	NZ_CP032618.1	1113214	1114227	-	1014	protein_coding	GGDEF domain-containing protein && PF08447:PAS fold|PF00990:Diguanylate cyclase, GGDEF domain	GGDEF
D7M10_RS04970	406.737	562.095	195.9	202.566	484.416	199.233	1.28128	6.6211e-05	0.000551689	D7M10_RS04970	NZ_CP032618.1	1114366	1116285	-	1920	protein_coding	alkaline phosphatase family protein && PF09423:PhoD-like phosphatase	-
D7M10_RS04990	13.9652	6.53599	64.5038	74.6836	10.2506	69.5937	-2.75699	6.38349e-06	6.99683e-05	D7M10_RS04990	NZ_CP032618.1	1120145	1120522	-	378	protein_coding	response regulator && PF00072:Response regulator receiver domain	Response_reg
D7M10_RS05000	132.67	104.576	613.981	503.347	118.623	558.664	-2.2343	4.0128e-12	1.12868e-10	D7M10_RS05000	NZ_CP032618.1	1121666	1122385	-	720	protein_coding	SDR family oxidoreductase && PF00106:short chain dehydrogenase	adh_short
D7M10_RS05035	10.4739	13.072	50.1696	62.4068	11.773	56.2882	-2.2609	0.000224525	0.00154809	D7M10_RS05035	NZ_CP032618.1	1128208	1128432	-	225	protein_coding	hypothetical protein && -	-
D7M10_RS05040	56.7338	26.144	5.97257	14.3229	41.4389	10.1477	2.01565	0.00680184	0.0248684	D7M10_RS05040	NZ_CP032618.1	1128429	1129565	-	1137	protein_coding	detoxification && PF09000:Cytotoxic|PF06958:S-type Pyocin	-
D7M10_RS05115	650.256	860.883	367.911	385.695	755.57	376.803	1.00338	0.000776763	0.00440221	iscR	NZ_CP032618.1	1141101	1141592	+	492	protein_coding	Fe-S cluster assembly transcriptional regulator IscR && PF02082:Transcriptional regulator	Rrf2
D7M10_RS05120	3279.21	4560.25	1765.49	1904.94	3919.73	1835.22	1.09469	0.00010691	0.000832114	D7M10_RS05120	NZ_CP032618.1	1141643	1142857	+	1215	protein_coding	IscS subfamily cysteine desulfurase && PF00266:Aminotransferase class-V	Aminotran_5
D7M10_RS05150	157.109	231.561	443.165	447.078	194.335	445.122	-1.1965	0.000257298	0.0017205	iscX	NZ_CP032618.1	1146499	1146699	+	201	protein_coding	Fe-S cluster assembly protein IscX && -	-
D7M10_RS05155	859.735	1326.81	2340.05	2628.25	1093.27	2484.15	-1.18437	8.03385e-05	0.000651036	ndk	NZ_CP032618.1	1146791	1147216	+	426	protein_coding	nucleoside-diphosphate kinase && PF00334:Nucleoside diphosphate kinase	NDK
D7M10_RS05270	74.1903	40.1497	17.9177	22.5074	57.17	20.2126	1.49787	0.011687	0.0381858	treP	NZ_CP032618.1	1170952	1172394	+	1443	protein_coding	PTS system trehalose-specific EIIBC component && PF00367:phosphotransferase system, EIIB|PF02378:Phosphotransferase system, EIIC	-
D7M10_RS05275	91.6468	59.7576	21.5013	37.8533	75.7022	29.6773	1.3443	0.0115202	0.0377333	treC	NZ_CP032618.1	1172514	1174160	+	1647	protein_coding	alpha%2Calpha-phosphotrehalase && PF11941:Domain of unknown function (DUF3459)|PF00128:Alpha amylase, catalytic domain	-
D7M10_RS05285	317.709	135.388	77.6435	110.491	226.549	94.0671	1.26659	0.00423301	0.0169321	ptsP	NZ_CP032618.1	1175623	1178154	+	2532	protein_coding	phosphoenolpyruvate--protein phosphotransferase && PF00391:PEP-utilising enzyme, mobile domain|PF00358:phosphoenolpyruvate-dependent sugar phosphotransferase system, EIIA 1|PF00381:PTS HPr component phosphorylation site|PF05524:PEP-utilising enzyme, N-terminal|PF02896:PEP-utilising enzyme, TIM barrel domain	PTS-HPr
D7M10_RS05310	323.819	142.858	60.9203	63.4299	233.338	62.1751	1.90846	1.49237e-05	0.000153451	D7M10_RS05310	NZ_CP032618.1	1184544	1190255	-	5712	protein_coding	toxin && -	-
D7M10_RS05315	103.866	56.0228	25.0848	33.7611	79.9446	29.4229	1.43925	0.00668513	0.024526	D7M10_RS05315	NZ_CP032618.1	1190337	1192043	-	1707	protein_coding	PTS transporter subunit EIIC && PF00367:phosphotransferase system, EIIB|PF02378:Phosphotransferase system, EIIC	-
D7M10_RS05320	149.253	92.4376	45.3916	40.9225	120.846	43.157	1.48782	0.00103835	0.00544366	ptsP	NZ_CP032618.1	1192070	1194583	-	2514	protein_coding	phosphoenolpyruvate--protein phosphotransferase && PF05524:PEP-utilising enzyme, N-terminal|PF00381:PTS HPr component phosphorylation site|PF00391:PEP-utilising enzyme, mobile domain|PF02896:PEP-utilising enzyme, TIM barrel domain|PF00358:phosphoenolpyruvate-dependent sugar phosphotransferase system, EIIA 1	PTS-HPr
D7M10_RS05375	314.218	214.754	124.23	117.652	264.486	120.941	1.12985	0.00158025	0.00762304	D7M10_RS05375	NZ_CP032618.1	1202308	1203618	-	1311	protein_coding	MHS family MFS transporter && PF00083:Sugar (and other) transporter	Sugar_tr
D7M10_RS05390	370.951	650.798	1164.65	1029.2	510.875	1096.93	-1.10274	0.000773946	0.00439093	ffh	NZ_CP032618.1	1206262	1207638	+	1377	protein_coding	signal recognition particle protein && PF02881:SRP54-type protein, helical bundle domain|PF02978:Signal peptide binding domain|PF00448:SRP54-type protein, GTPase domain	-
D7M10_RS05410	287.16	568.631	1018.92	1040.45	427.896	1029.69	-1.26748	0.000249904	0.00168459	rplS	NZ_CP032618.1	1209483	1209833	+	351	protein_coding	50S ribosomal protein L19 && PF01245:Ribosomal protein L19	-
D7M10_RS05490	68.9533	56.0228	20.3068	11.2537	62.4881	15.7802	1.99752	0.000754485	0.00429887	D7M10_RS05490	NZ_CP032618.1	1228848	1229444	-	597	protein_coding	TetR/AcrR family transcriptional regulator && PF00440:Bacterial regulatory proteins, tetR family|PF13977:Bacterial transcriptional repressor	TetR_N
D7M10_RS05495	829.186	705.887	2766.5	2713.16	767.536	2739.83	-1.83564	7.96481e-12	2.12769e-10	D7M10_RS05495	NZ_CP032618.1	1229698	1229883	+	186	protein_coding	hypothetical protein && -	-
D7M10_RS05525	248.756	238.097	559.033	478.793	243.426	518.913	-1.09149	0.000286591	0.00189492	D7M10_RS05525	NZ_CP032618.1	1235645	1236913	+	1269	protein_coding	chemotaxis protein CheR && PF01739:CheR methyltransferase, SAM binding domain	CheR
D7M10_RS05535	465.217	397.762	1090.59	937.126	431.489	1013.86	-1.23202	1.62412e-05	0.000166035	D7M10_RS05535	NZ_CP032618.1	1237602	1239908	+	2307	protein_coding	hybrid sensor histidine kinase/response regulator && PF02518:Histidine kinase-, DNA gyrase B-, and HSP90-like ATPase|PF01584:CheW-like domain|PF01627:Hpt domain|PF00072:Response regulator receiver domain	Response_reg
D7M10_RS05540	299.38	265.174	919.776	940.195	282.277	929.986	-1.7199	1.55945e-09	3.35629e-08	D7M10_RS05540	NZ_CP032618.1	1239905	1240915	+	1011	protein_coding	chemotaxis response regulator protein-glutamate methylesterase && PF01339:CheB methylesterase|PF00072:Response regulator receiver domain	CheB_methylest
D7M10_RS05545	325.564	307.192	898.275	838.912	316.378	868.593	-1.4568	2.75131e-07	3.99617e-06	D7M10_RS05545	NZ_CP032618.1	1240967	1241968	+	1002	protein_coding	diguanylate cyclase && PF00990:Diguanylate cyclase, GGDEF domain|PF00072:Response regulator receiver domain	GGDEF
D7M10_RS05590	646.765	1201.69	5696.64	7482.68	924.227	6589.66	-2.8342	1.53551e-17	6.80232e-16	D7M10_RS05590	NZ_CP032618.1	1249412	1250194	-	783	protein_coding	OmpA family protein && PF00691:OmpA family|PF14346:Domain of unknown function (DUF4398)	-
D7M10_RS05595	377.934	729.23	3380.48	4362.34	553.582	3871.41	-2.80651	1.28105e-16	5.40481e-15	D7M10_RS05595	NZ_CP032618.1	1250249	1250674	-	426	protein_coding	DUF4398 domain-containing protein && PF14346:Domain of unknown function (DUF4398)	-
D7M10_RS05600	639.782	623.72	1453.72	1846.63	631.751	1650.18	-1.38541	7.53785e-07	1.00935e-05	D7M10_RS05600	NZ_CP032618.1	1250967	1251311	-	345	protein_coding	hypothetical protein && -	-
D7M10_RS05610	176.311	264.241	510.058	511.531	220.276	510.795	-1.21421	0.000178767	0.00128945	adk	NZ_CP032618.1	1254435	1255082	+	648	protein_coding	adenylate kinase && PF05191:Adenylate kinase, active site lid|PF00406:Adenylate kinase	ADK
D7M10_RS05640	100.375	106.443	273.544	288.504	103.409	281.024	-1.44277	1.83411e-05	0.000184313	D7M10_RS05640	NZ_CP032618.1	1258788	1259408	-	621	protein_coding	hypothetical protein && -	-
D7M10_RS05860	95.1381	90.5702	35.8354	26.5996	92.8542	31.2175	1.57753	0.000964696	0.00519061	D7M10_RS05860	NZ_CP032618.1	1297466	1298320	+	855	protein_coding	Rha family transcriptional regulator && PF02498:BRO family, N-terminal domain	-
D7M10_RS05865	91.6468	71.8959	20.3068	16.369	81.7714	18.3379	2.16182	5.32806e-05	0.000460552	D7M10_RS05865	NZ_CP032618.1	1298320	1299270	+	951	protein_coding	hypothetical protein && -	-
D7M10_RS05870	55.8609	48.5531	11.9451	13.2998	52.207	12.6225	2.04628	0.00104691	0.00547775	D7M10_RS05870	NZ_CP032618.1	1299251	1300033	+	783	protein_coding	ATP-binding protein && PF01695:IstB-like ATP binding protein	-
D7M10_RS06020	96.011	35.4811	8.3616	31.7149	65.746	20.0383	1.70113	0.0125695	0.0404529	D7M10_RS06020	NZ_CP032618.1	1316783	1319827	+	3045	protein_coding	phage tail tape measure protein && PF09718:Lambda phage tail tape-measure protein (Tape_meas_lam_C)|PF06791:Prophage tail length tape measure protein	-
D7M10_RS06065	100.375	53.2216	21.5013	29.6688	76.7984	25.585	1.58233	0.0038356	0.0155768	D7M10_RS06065	NZ_CP032618.1	1324571	1327117	+	2547	protein_coding	host specificity protein J && PF13550:Putative phage tail protein	-
D7M10_RS06080	52.3696	25.2103	8.3616	5.11531	38.7899	6.73846	2.53896	0.00131815	0.00663569	D7M10_RS06080	NZ_CP032618.1	1330128	1330853	+	726	protein_coding	hypothetical protein && -	-
D7M10_RS06085	45.387	29.8788	11.9451	10.2306	37.6329	11.0879	1.76736	0.0118527	0.0385612	D7M10_RS06085	NZ_CP032618.1	1330892	1331242	+	351	protein_coding	phage tail protein && -	-
D7M10_RS06110	191.149	146.593	467.055	536.085	168.871	501.57	-1.57021	7.76359e-07	1.03476e-05	D7M10_RS06110	NZ_CP032618.1	1334353	1335045	-	693	protein_coding	DUF159 family protein && PF02586:SOS response associated peptidase (SRAP)	-
D7M10_RS06150	1034.3	2014.02	3651.63	3980.74	1524.16	3816.18	-1.32432	6.86241e-05	0.000569119	rpsB	NZ_CP032618.1	1343223	1343963	+	741	protein_coding	30S ribosomal protein S2 && PF00318:Ribosomal protein S2	-
D7M10_RS06155	440.778	761.91	1514.64	1590.86	601.344	1552.75	-1.369	1.88564e-05	0.000188777	D7M10_RS06155	NZ_CP032618.1	1344157	1345020	+	864	protein_coding	elongation factor Ts && PF00889:Elongation factor TS	-
D7M10_RS06160	182.421	282.915	551.866	474.701	232.668	513.284	-1.1419	0.000555001	0.0033076	pyrH	NZ_CP032618.1	1345232	1345975	+	744	protein_coding	UMP kinase && PF00696:Amino acid kinase family	AA_kinase
D7M10_RS06180	207.733	221.29	441.971	427.64	214.511	434.805	-1.01935	0.000791196	0.00446496	D7M10_RS06180	NZ_CP032618.1	1348105	1349295	+	1191	protein_coding	1-deoxy-D-xylulose-5-phosphate reductoisomerase && PF02670:1-deoxy-D-xylulose 5-phosphate reductoisomerase|PF08436:1-deoxy-D-xylulose 5-phosphate reductoisomerase C-terminal|PF13288:DXP reductoisomerase C-terminal domain	-
D7M10_RS06220	82.9186	74.697	198.289	206.659	78.8078	202.474	-1.3611	0.000174351	0.00126446	rnhB	NZ_CP032618.1	1357216	1357848	+	633	protein_coding	ribonuclease HII && PF01351:Ribonuclease HII	-
D7M10_RS06250	792.527	1448.19	2814.28	2408.29	1120.36	2611.28	-1.22095	0.000186196	0.00133578	eno	NZ_CP032618.1	1366923	1368212	+	1290	protein_coding	phosphopyruvate hydratase && PF03952:Enolase, N-terminal domain|PF00113:Enolase, C-terminal TIM barrel domain	-
D7M10_RS06320	80.3001	88.7027	173.205	252.697	84.5014	212.951	-1.33549	0.000388009	0.00244971	D7M10_RS06320	NZ_CP032618.1	1379084	1379281	+	198	protein_coding	hypothetical protein && -	-
D7M10_RS06340	75.0631	86.8353	29.8629	28.6458	80.9492	29.2543	1.46866	0.00285558	0.0122818	D7M10_RS06340	NZ_CP032618.1	1382081	1382809	-	729	protein_coding	ABC transporter permease && PF00528:Binding-protein-dependent transport system inner membrane component	BPD_transp_1
D7M10_RS06345	239.155	411.767	99.1447	87.9834	325.461	93.5641	1.79898	1.95074e-06	2.40049e-05	D7M10_RS06345	NZ_CP032618.1	1382870	1383652	-	783	protein_coding	transporter substrate-binding domain-containing protein && PF00497:Bacterial extracellular solute-binding proteins, family 3	-
D7M10_RS06435	874.573	987.868	2193.13	2319.28	931.221	2256.21	-1.27683	1.74562e-06	2.17323e-05	D7M10_RS06435	NZ_CP032618.1	1401260	1401955	+	696	protein_coding	OmpA family protein && PF00691:OmpA family	-
D7M10_RS06485	1503.88	1436.05	2587.32	4390.99	1469.97	3489.15	-1.24728	6.04652e-05	0.000507958	D7M10_RS06485	NZ_CP032618.1	1411844	1412308	+	465	protein_coding	glycine zipper 2TM domain-containing protein && PF05433:Glycine zipper 2TM domain	-
D7M10_RS06530	92.5197	86.8353	28.6684	25.5766	89.6775	27.1225	1.72743	0.000386305	0.00244185	D7M10_RS06530	NZ_CP032618.1	1420410	1421174	-	765	protein_coding	DUF2063 domain-containing protein && PF09836:Putative DNA-binding domain	-
D7M10_RS06535	145.762	155.93	47.7806	43.9917	150.846	45.8861	1.71806	2.60131e-05	0.00024738	D7M10_RS06535	NZ_CP032618.1	1421171	1422052	-	882	protein_coding	DUF692 domain-containing protein && PF05114:Protein of unknown function (DUF692)	-
D7M10_RS06560	512.349	1024.28	302.212	334.542	768.316	318.377	1.27033	0.00038418	0.00243131	livH	NZ_CP032618.1	1425331	1426254	-	924	protein_coding	high-affinity branched-chain amino acid ABC transporter permease LivH && PF02653:Branched-chain amino acid transport system / permease component	BPD_transp_2
D7M10_RS06575	68.0805	79.3656	218.596	211.774	73.7231	215.185	-1.54592	2.05862e-05	0.00020405	D7M10_RS06575	NZ_CP032618.1	1428562	1430742	-	2181	protein_coding	hypothetical protein && -	-
D7M10_RS06580	294.143	203.549	1083.42	1141.74	248.846	1112.58	-2.15995	1.18468e-12	3.59871e-11	D7M10_RS06580	NZ_CP032618.1	1430932	1433175	-	2244	protein_coding	bifunctional diguanylate cyclase/phosphodiesterase && PF03707:Bacterial signalling protein N terminal repeat|PF00990:Diguanylate cyclase, GGDEF domain|PF00563:EAL domain	EAL
D7M10_RS06600	159.727	120.449	514.836	542.223	140.088	528.53	-1.91491	1.69672e-09	3.637e-08	D7M10_RS06600	NZ_CP032618.1	1439019	1439360	+	342	protein_coding	hypothetical protein && -	-
D7M10_RS06605	109.976	172.737	341.631	348.864	141.357	345.248	-1.28952	0.000205469	0.00142967	D7M10_RS06605	NZ_CP032618.1	1439982	1441457	-	1476	protein_coding	inorganic phosphate transporter && PF01384:Phosphate transporter family	-
D7M10_RS06610	246.137	291.318	596.063	608.722	268.728	602.393	-1.16493	8.43058e-05	0.000679045	D7M10_RS06610	NZ_CP032618.1	1441787	1441987	-	201	protein_coding	hypothetical protein && -	-
D7M10_RS06635	401.5	581.703	1003.39	1149.92	491.602	1076.66	-1.13154	0.000187808	0.00134192	pcaF	NZ_CP032618.1	1446906	1448108	+	1203	protein_coding	3-oxoadipyl-CoA thiolase && PF00108:Thiolase, N-terminal domain|PF02803:Thiolase, C-terminal domain	Thiolase_N
D7M10_RS06640	273.195	428.574	765.684	785.712	350.885	775.698	-1.14511	0.000303728	0.00199065	pcaH	NZ_CP032618.1	1448136	1448840	+	705	protein_coding	protocatechuate 3%2C4-dioxygenase subunit beta && PF00775:Dioxygenase|PF12391:Protocatechuate 3,4-dioxygenase beta subunit N terminal	-
D7M10_RS06645	154.49	253.036	489.751	513.578	203.763	501.664	-1.30088	0.0001116	0.000857323	pcaG	NZ_CP032618.1	1448842	1449408	+	567	protein_coding	protocatechuate 3%2C4-dioxygenase subunit alpha && PF00775:Dioxygenase	-
D7M10_RS06650	205.987	267.976	597.257	730.467	236.981	663.862	-1.48704	1.59638e-06	2.00149e-05	D7M10_RS06650	NZ_CP032618.1	1449568	1450863	+	1296	protein_coding	MFS transporter && PF07690:Major Facilitator Superfamily	MFS_1
D7M10_RS06655	432.922	490.199	1009.37	1188.8	461.561	1099.08	-1.2521	9.80205e-06	0.000104424	D7M10_RS06655	NZ_CP032618.1	1450874	1452238	+	1365	protein_coding	3-carboxy-cis%2Ccis-muconate cycloisomerase && PF00206:Lyase|PF10397:Adenylosuccinate lyase C-terminus	-
D7M10_RS06660	205.114	246.5	641.454	622.022	225.807	631.738	-1.48457	6.70085e-07	9.06405e-06	pcaD	NZ_CP032618.1	1452249	1453040	+	792	protein_coding	3-oxoadipate enol-lactonase && PF12146:Serine aminopeptidase, S33	-
D7M10_RS06665	205.114	214.754	618.759	549.385	209.934	584.072	-1.47602	7.76653e-07	1.03476e-05	pcaC	NZ_CP032618.1	1453102	1453494	+	393	protein_coding	4-carboxymuconolactone decarboxylase && PF02627:Carboxymuconolactone decarboxylase family	CMD
D7M10_RS06680	104.739	38.2822	8.3616	20.4613	71.5107	14.4114	2.29794	0.000530567	0.0031843	D7M10_RS06680	NZ_CP032618.1	1456967	1457866	-	900	protein_coding	polysaccharide deacetylase family protein && PF01522:Polysaccharide deacetylase	Polysacc_deac_1
D7M10_RS06695	962.728	1546.23	2600.46	2825.7	1254.48	2713.08	-1.11307	0.000253572	0.00169986	D7M10_RS06695	NZ_CP032618.1	1461072	1464239	-	3168	protein_coding	efflux RND transporter permease subunit && PF00873:AcrB/AcrD/AcrF family	ACR_tran
D7M10_RS06715	179.802	85.9016	48.9751	50.1301	132.852	49.5526	1.42372	0.00239079	0.0106178	D7M10_RS06715	NZ_CP032618.1	1467623	1468789	-	1167	protein_coding	MFS transporter && PF07690:Major Facilitator Superfamily	MFS_1
D7M10_RS06730	68.9533	18.6743	11.9451	11.2537	43.8138	11.5994	1.92078	0.0109507	0.0362477	D7M10_RS06730	NZ_CP032618.1	1469893	1470684	-	792	protein_coding	1-acyl-sn-glycerol-3-phosphate acyltransferase && PF01553:Acyltransferase	Acyltransferase
D7M10_RS06755	87.2827	28.0114	5.97257	17.3921	57.647	11.6823	2.28748	0.00171449	0.00815761	D7M10_RS06755	NZ_CP032618.1	1473486	1474568	+	1083	protein_coding	serine hydrolase && PF00144:Beta-lactamase	Beta-lactamase
D7M10_RS06765	105.612	128.852	51.3641	41.9456	117.232	46.6549	1.33155	0.00212031	0.00963383	D7M10_RS06765	NZ_CP032618.1	1474988	1476163	+	1176	protein_coding	amidohydrolase && PF01546:Peptidase family M20/M25/M40|PF07687:Peptidase dimerisation domain	Peptidase_M20
D7M10_RS06770	108.231	102.708	43.0025	41.9456	105.469	42.4741	1.31266	0.00284322	0.0122484	D7M10_RS06770	NZ_CP032618.1	1476222	1477532	+	1311	protein_coding	MFS transporter && PF00083:Sugar (and other) transporter	Sugar_tr
D7M10_RS06775	200.75	189.544	108.701	84.9142	195.147	96.8075	1.01381	0.00546868	0.0207951	D7M10_RS06775	NZ_CP032618.1	1477529	1478971	+	1443	protein_coding	amidase && PF01425:Amidase	Amidase
D7M10_RS06780	112.595	101.775	52.5587	49.107	107.185	50.8328	1.07739	0.0119501	0.0387359	D7M10_RS06780	NZ_CP032618.1	1479035	1479805	+	771	protein_coding	IclR family transcriptional regulator && PF09339:IclR helix-turn-helix domain	-
D7M10_RS06825	133.543	71.8959	28.6684	32.738	102.719	30.7032	1.74146	0.000519158	0.00313265	D7M10_RS06825	NZ_CP032618.1	1488789	1491356	-	2568	protein_coding	TonB-dependent receptor && PF00593:TonB dependent receptor|PF07715:TonB-dependent Receptor Plug Domain	TonB_dep_Rec
D7M10_RS06860	473.072	807.662	1890.92	2056.36	640.367	1973.64	-1.62431	2.92525e-07	4.18028e-06	yiaY	NZ_CP032618.1	1496804	1497952	+	1149	protein_coding	L-threonine dehydrogenase && PF00465:Iron-containing alcohol dehydrogenase	-
D7M10_RS06895	74.1903	64.4262	950.834	1635.88	69.3082	1293.36	-4.22174	7.55578e-34	1.05701e-31	D7M10_RS06895	NZ_CP032618.1	1502689	1503216	+	528	protein_coding	DUF4142 domain-containing protein && PF13628:Domain of unknown function (DUF4142)	-
D7M10_RS06900	125.687	154.996	60.9203	64.453	140.342	62.6866	1.16159	0.00385116	0.0156281	D7M10_RS06900	NZ_CP032618.1	1503762	1504262	-	501	protein_coding	methylated-DNA--[protein]-cysteine S-methyltransferase && PF02870:6-O-methylguanine DNA methyltransferase, ribonuclease-like domain|PF01035:6-O-methylguanine DNA methyltransferase, DNA binding domain	DNA_binding_1
D7M10_RS07380	208.606	234.362	611.592	618.953	221.484	615.272	-1.47432	6.3004e-07	8.56597e-06	D7M10_RS07380	NZ_CP032618.1	1588660	1589052	-	393	protein_coding	glyoxalase && PF12681:Glyoxalase-like domain	-
D7M10_RS07395	150.999	206.351	390.606	329.426	178.675	360.016	-1.01087	0.00231761	0.0103359	D7M10_RS07395	NZ_CP032618.1	1590346	1591302	-	957	protein_coding	LysR family transcriptional regulator && PF03466:LysR substrate binding domain|PF00126:Bacterial regulatory helix-turn-helix protein, lysR family	LysR_substrate
D7M10_RS07425	164.964	105.51	378.661	453.217	135.237	415.939	-1.62016	2.82315e-06	3.38746e-05	D7M10_RS07425	NZ_CP032618.1	1595811	1596686	-	876	protein_coding	helix-turn-helix domain-containing protein && PF02311:AraC-like ligand binding domain|PF12833:Helix-turn-helix domain	AraC_binding
D7M10_RS07440	464.344	409.9	1361.75	1295.2	437.122	1328.47	-1.60343	6.48794e-09	1.28215e-07	D7M10_RS07440	NZ_CP032618.1	1599688	1600530	-	843	protein_coding	calcium channel protein && -	-
D7M10_RS07460	226.935	162.466	40.6135	75.7067	194.701	58.1601	1.73685	4.43158e-05	0.000396604	D7M10_RS07460	NZ_CP032618.1	1603036	1604409	+	1374	protein_coding	glutamine synthetase && PF00120:Glutamine synthetase, catalytic domain	-
D7M10_RS07465	281.05	366.015	84.8106	158.575	323.533	121.693	1.40621	0.000228264	0.00156248	D7M10_RS07465	NZ_CP032618.1	1604508	1605164	+	657	protein_coding	class I SAM-dependent methyltransferase && PF08241:Methyltransferase domain	Methyltransf_11
D7M10_RS07470	151.872	203.549	387.023	365.233	177.711	376.128	-1.0822	0.000865874	0.00479676	rnd	NZ_CP032618.1	1605287	1606420	+	1134	protein_coding	ribonuclease D && PF00570:HRDC domain|PF01612:3'-5' exonuclease	3_5_exonuc
D7M10_RS07475	29.6761	35.4811	68.0873	87.9834	32.5786	78.0354	-1.26305	0.00994765	0.0337471	D7M10_RS07475	NZ_CP032618.1	1606417	1606710	+	294	protein_coding	hypothetical protein && -	-
D7M10_RS07485	211.224	99.9073	75.2544	73.6605	155.566	74.4575	1.06434	0.016225	0.0494565	D7M10_RS07485	NZ_CP032618.1	1607846	1611289	+	3444	protein_coding	hypothetical protein && -	-
D7M10_RS07510	79.4273	72.8296	271.155	397.971	76.1284	334.563	-2.1366	2.88886e-09	5.99889e-08	D7M10_RS07510	NZ_CP032618.1	1615744	1616085	-	342	protein_coding	DUF2892 domain-containing protein && PF11127:Protein of unknown function (DUF2892)	-
D7M10_RS07575	224.317	223.157	584.118	393.879	223.737	488.998	-1.12703	0.000530716	0.0031843	D7M10_RS07575	NZ_CP032618.1	1626682	1627425	+	744	protein_coding	LamB/YcsF family protein && PF03746:LamB/YcsF family	-
D7M10_RS07600	84.6642	58.8239	152.898	184.151	71.7441	168.525	-1.23156	0.00178514	0.0084204	D7M10_RS07600	NZ_CP032618.1	1631307	1632383	-	1077	protein_coding	DUF748 domain-containing protein && PF05359:Domain of Unknown Function (DUF748)	-
D7M10_RS07615	82.0457	51.3542	23.8903	19.4382	66.7	21.6642	1.62703	0.00352583	0.0146204	D7M10_RS07615	NZ_CP032618.1	1635317	1636177	+	861	protein_coding	DMT family transporter && PF00892:EamA-like transporter family	DUF6
D7M10_RS07695	115.213	73.7633	23.8903	43.9917	94.4882	33.941	1.4701	0.00376652	0.0153686	D7M10_RS07695	NZ_CP032618.1	1654882	1655751	+	870	protein_coding	DMT family transporter && PF00892:EamA-like transporter family	DUF6
D7M10_RS07710	26.1848	31.7462	181.566	303.85	28.9655	242.708	-3.06999	6.20634e-13	1.94076e-11	D7M10_RS07710	NZ_CP032618.1	1658759	1659034	-	276	protein_coding	hypothetical protein && -	-
D7M10_RS07715	40.15	49.4868	323.714	516.647	44.8184	420.18	-3.23128	1.57677e-17	6.92735e-16	D7M10_RS07715	NZ_CP032618.1	1659190	1659579	+	390	protein_coding	transcriptional regulator && -	-
D7M10_RS07765	142.271	74.697	41.808	54.2223	108.484	48.0152	1.17431	0.013809	0.0434628	D7M10_RS07765	NZ_CP032618.1	1667377	1668540	-	1164	protein_coding	MFS transporter && PF06779:Uncharacterised MFS-type transporter YbfB	-
D7M10_RS07770	648.51	569.565	1550.48	2048.17	609.038	1799.33	-1.56298	4.92738e-08	8.23709e-07	D7M10_RS07770	NZ_CP032618.1	1668643	1669536	+	894	protein_coding	LysR family transcriptional regulator && PF03466:LysR substrate binding domain	LysR_substrate
D7M10_RS07800	80.3001	63.4925	21.5013	35.8072	71.8963	28.6542	1.32042	0.0119281	0.0387324	D7M10_RS07800	NZ_CP032618.1	1674547	1675143	+	597	protein_coding	DTW domain-containing protein && PF03942:DTW domain	DTW
D7M10_RS07820	2446.53	2072.84	661.761	784.689	2259.69	723.225	1.64326	2.91572e-09	6.03111e-08	D7M10_RS07820	NZ_CP032618.1	1680621	1689953	+	9333	protein_coding	retention module-containing protein && PF13519:von Willebrand factor type A domain	-
D7M10_RS07885	79.4273	197.947	349.993	291.573	138.687	320.783	-1.21093	0.00364729	0.0149838	D7M10_RS07885	NZ_CP032618.1	1703095	1703724	+	630	protein_coding	peptidase P60 && PF00877:NlpC/P60 family	-
D7M10_RS07890	145.762	251.169	702.375	697.729	198.465	700.052	-1.81962	5.90854e-08	9.72439e-07	D7M10_RS07890	NZ_CP032618.1	1703869	1704408	+	540	protein_coding	C40 family peptidase && PF00877:NlpC/P60 family	-
D7M10_RS07895	188.531	175.538	324.908	447.078	182.034	385.993	-1.0852	0.000920439	0.00501533	D7M10_RS07895	NZ_CP032618.1	1704542	1705855	-	1314	protein_coding	sorbosone dehydrogenase family protein && PF07995:Glucose / Sorbosone dehydrogenase	-
D7M10_RS07955	289.779	239.031	121.841	113.56	264.405	117.7	1.16855	0.000656802	0.00382427	D7M10_RS07955	NZ_CP032618.1	1715631	1716830	+	1200	protein_coding	MFS transporter && PF07690:Major Facilitator Superfamily	MFS_1
D7M10_RS07970	171.947	185.809	645.038	657.829	178.878	651.434	-1.86491	3.24559e-10	7.50155e-09	D7M10_RS07970	NZ_CP032618.1	1719019	1719501	-	483	protein_coding	hypothetical protein && -	-
D7M10_RS08020	241.773	200.748	747.766	727.398	221.261	737.582	-1.73657	4.30276e-09	8.72694e-08	D7M10_RS08020	NZ_CP032618.1	1730310	1730744	+	435	protein_coding	MarR family transcriptional regulator && PF12802:MarR family	-
D7M10_RS08090	303.744	496.735	802.714	858.35	400.24	830.532	-1.0538	0.00103445	0.00542856	D7M10_RS08090	NZ_CP032618.1	1743625	1744713	+	1089	protein_coding	flagellar basal body P-ring protein FlgI && PF02119:Flagellar P-ring protein	-
D7M10_RS08095	236.536	342.673	834.966	823.566	289.604	829.266	-1.51833	7.84008e-07	1.04195e-05	flgJ	NZ_CP032618.1	1744718	1745980	+	1263	protein_coding	flagellar assembly peptidoglycan hydrolase FlgJ && PF10135:Rod binding protein|PF01832:Mannosyl-glycoprotein endo-beta-N-acetylglucosaminidase	-
D7M10_RS08100	447.76	731.097	1803.72	1775.01	589.429	1789.37	-1.60243	2.36791e-07	3.46772e-06	flgK	NZ_CP032618.1	1745991	1748015	+	2025	protein_coding	flagellar hook-associated protein FlgK && PF06429:Flagellar basal body rod FlgEFG protein C-terminal|PF00460:Flagella basal body rod protein	-
D7M10_RS08105	330.801	632.124	1628.12	1555.06	481.463	1591.59	-1.72546	2.75917e-07	3.99667e-06	D7M10_RS08105	NZ_CP032618.1	1748030	1749649	+	1620	protein_coding	flagellar hook-associated protein 3 && PF00669:Bacterial flagellin N-terminal helical region	-
D7M10_RS08115	688.661	1938.39	6391.85	5631.96	1313.52	6011.91	-2.19458	2.42275e-08	4.20893e-07	D7M10_RS08115	NZ_CP032618.1	1751133	1752830	+	1698	protein_coding	flagellin && PF00669:Bacterial flagellin N-terminal helical region|PF00700:Bacterial flagellin C-terminal helical region|PF07196:Flagellin hook IN motif	-
D7M10_RS08120	177.184	310.926	582.923	620.999	244.055	601.961	-1.30346	0.000127627	0.000962365	D7M10_RS08120	NZ_CP032618.1	1752905	1753249	+	345	protein_coding	flagellar protein FlaG && PF03646:FlaG protein	-
D7M10_RS08125	446.015	838.474	1612.6	1636.9	642.244	1624.75	-1.33942	5.49455e-05	0.000472638	fliD	NZ_CP032618.1	1753333	1754697	+	1365	protein_coding	flagellar filament capping protein FliD && PF07195:Flagellar hook-associated protein 2 C-terminus|PF07196:Flagellin hook IN motif|PF02465:Flagellar hook-associated protein 2 N-terminus	-
D7M10_RS08130	216.461	448.182	1124.04	1167.31	332.322	1145.68	-1.78634	4.09071e-07	5.73779e-06	fliS	NZ_CP032618.1	1754826	1755215	+	390	protein_coding	flagellar export chaperone FliS && PF02561:Flagellar protein FliS	-
D7M10_RS08135	123.069	244.633	1427.45	1022.04	183.851	1224.74	-2.73682	3.07112e-14	1.08841e-12	D7M10_RS08135	NZ_CP032618.1	1755241	1755537	+	297	protein_coding	flagellar assembly protein FliT && -	-
D7M10_RS08165	228.681	379.087	842.133	891.088	303.884	866.61	-1.51264	3.03713e-06	3.61795e-05	fliG	NZ_CP032618.1	1762242	1763261	+	1020	protein_coding	flagellar motor switch protein FliG && PF14841:FliG middle domain|PF01706:FliG C-terminal domain|PF14842:FliG N-terminal domain	-
D7M10_RS08170	174.565	235.296	570.978	638.391	204.931	604.685	-1.56196	5.54197e-07	7.63241e-06	fliH	NZ_CP032618.1	1763272	1764036	+	765	protein_coding	flagellar assembly protein FliH && PF02108:Flagellar assembly protein FliH	-
D7M10_RS08175	210.351	200.748	588.896	618.953	205.55	603.924	-1.55489	1.49449e-07	2.27642e-06	fliI	NZ_CP032618.1	1764026	1765384	+	1359	protein_coding	flagellar protein export ATPase FliI && PF00006:ATP synthase alpha/beta family, nucleotide-binding domain	ATP-synt_ab
D7M10_RS08180	51.4968	39.2159	111.09	144.252	45.3564	127.671	-1.49317	0.000526607	0.00316679	fliJ	NZ_CP032618.1	1765391	1765840	+	450	protein_coding	flagella biosynthesis chaperone FliJ && PF02050:Flagellar FliJ protein	-
D7M10_RS08190	92.5197	102.708	852.884	749.905	97.614	801.394	-3.03759	3.34783e-23	2.57929e-21	D7M10_RS08190	NZ_CP032618.1	1766902	1767204	+	303	protein_coding	STAS domain-containing protein && PF13466:STAS domain	-
D7M10_RS08195	447.76	451.917	1742.8	1714.65	449.839	1728.73	-1.94222	5.63726e-13	1.78379e-11	D7M10_RS08195	NZ_CP032618.1	1767201	1768913	+	1713	protein_coding	fused response regulator/phosphatase && PF00072:Response regulator receiver domain|PF13581:Histidine kinase-like ATPase domain|PF07228:Stage II sporulation protein E (SpoIIE)	SpoIIE
D7M10_RS08205	448.633	661.069	1354.58	1366.81	554.851	1360.7	-1.29453	1.46294e-05	0.000150716	D7M10_RS08205	NZ_CP032618.1	1769376	1770683	+	1308	protein_coding	flagellar hook-length control protein FliK && PF02120:Flagellar hook-length control protein FliK	-
D7M10_RS08210	112.595	192.345	297.434	387.741	152.47	342.588	-1.16986	0.00136842	0.00683696	fliL	NZ_CP032618.1	1770898	1771407	+	510	protein_coding	flagellar basal body-associated protein FliL && PF03748:Flagellar basal body-associated protein FliL	-
D7M10_RS08230	82.9186	139.123	241.292	268.042	111.021	254.667	-1.19964	0.00128758	0.00648794	fliP	NZ_CP032618.1	1773332	1774075	+	744	protein_coding	flagellar type III secretion system pore protein FliP && PF00813:FliP family	-
D7M10_RS08240	42.7685	32.68	105.117	118.675	37.7242	111.896	-1.56784	0.000425993	0.00264554	fliR	NZ_CP032618.1	1774353	1775138	+	786	protein_coding	flagellar type III secretion system protein FliR && PF01311:Bacterial export proteins, family 1	-
D7M10_RS08245	89.0284	58.8239	234.125	189.267	73.9261	211.696	-1.51531	8.54625e-05	0.000686282	flhB	NZ_CP032618.1	1775142	1776278	+	1137	protein_coding	flagellar biosynthesis protein FlhB && PF01312:FlhB HrpN YscU SpaS Family	-
D7M10_RS08270	494.893	759.109	1757.13	1576.54	627.001	1666.84	-1.41081	3.36144e-06	3.96217e-05	D7M10_RS08270	NZ_CP032618.1	1781213	1781953	+	741	protein_coding	RNA polymerase sigma factor FliA && PF04545:Sigma-70, region 4|PF04542:Sigma-70 region 2|PF04539:Sigma-70 region 3	Sigma70_r4
D7M10_RS08275	155.363	295.987	587.701	613.838	225.675	600.77	-1.41364	6.03788e-05	0.000507958	D7M10_RS08275	NZ_CP032618.1	1782121	1782495	+	375	protein_coding	response regulator && PF00072:Response regulator receiver domain	Response_reg
D7M10_RS08280	315.963	563.029	1002.2	971.91	439.496	987.054	-1.16777	0.000407323	0.00255045	D7M10_RS08280	NZ_CP032618.1	1782514	1783302	+	789	protein_coding	protein phosphatase CheZ && PF04344:Chemotaxis phosphatase, CheZ	-
D7M10_RS08285	885.919	1385.63	3136.8	2916.75	1135.77	3026.77	-1.41427	2.39052e-06	2.90801e-05	D7M10_RS08285	NZ_CP032618.1	1783315	1785525	+	2211	protein_coding	chemotaxis protein CheA && PF01627:Hpt domain|PF02518:Histidine kinase-, DNA gyrase B-, and HSP90-like ATPase|PF02895:Signal transducing histidine kinase, homodimeric domain|PF01584:CheW-like domain	Hpt
D7M10_RS08290	383.171	591.04	1225.57	1162.2	487.106	1193.89	-1.29372	2.52742e-05	0.000241217	D7M10_RS08290	NZ_CP032618.1	1785575	1786696	+	1122	protein_coding	chemotaxis response regulator protein-glutamate methylesterase && PF00072:Response regulator receiver domain|PF01339:CheB methylesterase	CheB_methylest
D7M10_RS08295	150.999	181.14	412.108	376.487	166.07	394.297	-1.24768	8.59087e-05	0.000688825	D7M10_RS08295	NZ_CP032618.1	1786696	1787436	+	741	protein_coding	flagellar motor protein && PF01618:MotA/TolQ/ExbB proton channel family	-
D7M10_RS08300	106.485	98.0399	360.743	382.626	102.262	371.685	-1.86168	1.13606e-08	2.13402e-07	motD	NZ_CP032618.1	1787452	1788339	+	888	protein_coding	flagellar motor protein MotD && PF13677:Membrane MotB of proton-channel complex MotA/MotB|PF00691:OmpA family	-
D7M10_RS08305	253.993	383.756	640.26	637.368	318.874	638.814	-1.00298	0.00151198	0.00736361	D7M10_RS08305	NZ_CP032618.1	1788391	1789179	+	789	protein_coding	ParA family protein && PF01656:CobQ/CobB/MinD/ParA nucleotide binding domain	CbiA
D7M10_RS08310	226.935	308.125	737.016	685.452	267.53	711.234	-1.41103	3.68276e-06	4.29333e-05	D7M10_RS08310	NZ_CP032618.1	1789318	1790118	+	801	protein_coding	CheW domain-containing protein && PF01584:CheW-like domain	-
D7M10_RS08315	267.085	354.811	1028.48	902.341	310.948	965.409	-1.63472	4.18707e-08	7.06618e-07	D7M10_RS08315	NZ_CP032618.1	1790194	1790676	+	483	protein_coding	chemotaxis protein CheW && PF01584:CheW-like domain	-
D7M10_RS08320	130.051	192.345	410.913	355.003	161.198	382.958	-1.24885	0.000222602	0.00153882	D7M10_RS08320	NZ_CP032618.1	1790677	1791069	+	393	protein_coding	DUF2802 domain-containing protein && PF10975:Protein of unknown function (DUF2802)	-
D7M10_RS08405	46.2598	11.2046	4.77806	7.16144	28.7322	5.96975	2.26129	0.0143393	0.0448662	phnD	NZ_CP032618.1	1804973	1805974	+	1002	protein_coding	phosphonate ABC transporter substrate-binding protein && PF12974:ABC transporter, phosphonate, periplasmic substrate-binding protein	-
D7M10_RS08415	68.0805	29.8788	5.97257	18.4151	48.9797	12.1939	1.98983	0.00571169	0.0215496	phnF	NZ_CP032618.1	1807043	1807747	+	705	protein_coding	phosphonate metabolism transcriptional regulator PhnF && PF00392:Bacterial regulatory proteins, gntR family|PF07702:UTRA domain	UTRA
D7M10_RS08420	34.9131	20.5417	4.77806	2.04613	27.7274	3.41209	3.04877	0.00163022	0.00783568	phnG	NZ_CP032618.1	1807759	1808196	+	438	protein_coding	phosphonate C-P lyase system protein PhnG && PF06754:Phosphonate metabolism protein PhnG	-
D7M10_RS08425	54.9881	23.3428	7.16709	14.3229	39.1655	10.745	1.8556	0.0129991	0.0415783	phnH	NZ_CP032618.1	1808196	1808786	+	591	protein_coding	phosphonate C-P lyase system protein PhnH && PF05845:Bacterial phosphonate metabolism protein (PhnH)	-
D7M10_RS08430	82.0457	39.2159	9.55612	20.4613	60.6308	15.0087	2.00286	0.00190086	0.00881762	D7M10_RS08430	NZ_CP032618.1	1808786	1809862	+	1077	protein_coding	carbon-phosphorus lyase complex subunit PhnI && PF05861:Bacterial phosphonate metabolism protein (PhnI)	-
D7M10_RS08440	68.0805	24.2765	3.58354	11.2537	46.1785	7.41862	2.61701	0.00100475	0.00531996	phnK	NZ_CP032618.1	1810658	1811467	+	810	protein_coding	phosphonate C-P lyase system protein PhnK && PF00005:ABC transporter	ABC_tran
D7M10_RS08505	130.924	38.2822	23.8903	21.4843	84.6031	22.6873	1.90202	0.00194378	0.00895418	D7M10_RS08505	NZ_CP032618.1	1823045	1824325	-	1281	protein_coding	glycerate kinase && PF05161:MOFRL family|PF13660:Domain of unknown function (DUF4147)	-
D7M10_RS08580	782.926	1185.82	1740.41	4600.71	984.371	3170.56	-1.68781	2.46411e-05	0.000236448	D7M10_RS08580	NZ_CP032618.1	1838179	1838490	+	312	protein_coding	DUF485 domain-containing protein && PF04341:Protein of unknown function, DUF485	-
D7M10_RS08640	156.236	224.091	462.277	445.032	190.164	453.655	-1.25505	0.000109838	0.000849924	brnQ	NZ_CP032618.1	1854089	1855402	+	1314	protein_coding	branched-chain amino acid transport system II carrier protein && PF05525:Branched-chain amino acid transport protein	-
D7M10_RS08655	175.438	489.266	1384.44	1944.84	332.352	1664.64	-2.32536	1.10313e-08	2.09661e-07	D7M10_RS08655	NZ_CP032618.1	1856881	1857132	-	252	protein_coding	hypothetical protein && -	-
D7M10_RS08660	114.34	184.875	71.6709	61.3838	149.608	66.5273	1.16989	0.00523883	0.0200902	D7M10_RS08660	NZ_CP032618.1	1857291	1857767	+	477	protein_coding	PaaI family thioesterase && PF03061:Thioesterase superfamily	4HBT
D7M10_RS08665	82.9186	101.775	31.0574	25.5766	92.3466	28.317	1.70821	0.000441206	0.00272727	D7M10_RS08665	NZ_CP032618.1	1857764	1858228	+	465	protein_coding	PaaI family thioesterase && PF03061:Thioesterase superfamily	4HBT
D7M10_RS08685	134.415	155.93	305.796	439.917	145.173	372.856	-1.36235	6.17141e-05	0.000517464	D7M10_RS08685	NZ_CP032618.1	1862039	1862455	-	417	protein_coding	OsmC family protein && PF02566:OsmC-like protein	-
D7M10_RS08700	300.252	320.264	1770.27	1574.49	310.258	1672.38	-2.43036	1.48399e-18	7.30454e-17	D7M10_RS08700	NZ_CP032618.1	1864271	1865896	+	1626	protein_coding	methyl-accepting chemotaxis protein && PF00015:Methyl-accepting chemotaxis protein (MCP) signalling domain|PF00672:HAMP domain|PF12729:Four helix bundle sensory module for signal transduction	HAMP
D7M10_RS08705	3264.37	5615.35	2104.74	2289.61	4439.86	2197.17	1.01476	0.00116277	0.00597227	fabB	NZ_CP032618.1	1866066	1867286	-	1221	protein_coding	beta-ketoacyl-ACP synthase I && PF02801:Beta-ketoacyl synthase, C-terminal domain|PF00109:Beta-ketoacyl synthase, N-terminal domain	ketoacyl-synt
D7M10_RS08710	1685.43	2388.44	937.694	971.91	2036.93	954.802	1.09297	0.000157512	0.00116296	fabA	NZ_CP032618.1	1867298	1867813	-	516	protein_coding	3-hydroxyacyl-[acyl-carrier-protein] dehydratase FabA && PF07977:FabA-like domain	-
D7M10_RS08830	1274.33	2211.97	4583.35	4892.29	1743.15	4737.82	-1.44269	4.04961e-06	4.66979e-05	D7M10_RS08830	NZ_CP032618.1	1890737	1892476	-	1740	protein_coding	dipeptidase && PF01546:Peptidase family M20/M25/M40	Peptidase_M20
D7M10_RS08840	132.67	83.1005	44.1971	30.6919	107.885	37.4445	1.53258	0.00134165	0.00672567	D7M10_RS08840	NZ_CP032618.1	1893349	1894281	+	933	protein_coding	LysR family transcriptional regulator && PF00126:Bacterial regulatory helix-turn-helix protein, lysR family|PF03466:LysR substrate binding domain	LysR_substrate
D7M10_RS08850	1345.03	1838.48	4105.55	4066.68	1591.75	4086.11	-1.36022	1.0914e-06	1.41192e-05	D7M10_RS08850	NZ_CP032618.1	1894926	1897373	-	2448	protein_coding	acyl-CoA dehydrogenase && PF09317:Domain of unknown function (DUF1974)|PF02770:Acyl-CoA dehydrogenase, middle domain|PF02771:Acyl-CoA dehydrogenase, N-terminal domain|PF00441:Acyl-CoA dehydrogenase, C-terminal domain	-
D7M10_RS08880	113.468	73.7633	20.3068	47.0609	93.6154	33.6838	1.46552	0.00534971	0.020401	D7M10_RS08880	NZ_CP032618.1	1901515	1902699	+	1185	protein_coding	MFS transporter && PF07690:Major Facilitator Superfamily	MFS_1
D7M10_RS08885	148.381	244.633	68.0873	95.1448	196.507	81.6161	1.26394	0.001883	0.00875768	D7M10_RS08885	NZ_CP032618.1	1902792	1903946	+	1155	protein_coding	TDT family transporter && PF03595:Voltage-dependent anion channel	C4dic_mal_tran
D7M10_RS08930	1.74565	0.933713	16.7232	21.4843	1.33968	19.1038	-3.8263	0.00193273	0.008911	D7M10_RS08930	NZ_CP032618.1	1909293	1909391	-	99	protein_coding	DNA-binding response regulator && -	-
D7M10_RS08935	2.61848	2.80114	86.0051	72.6375	2.70981	79.3213	-4.87166	4.29698e-10	9.84602e-09	D7M10_RS08935	NZ_CP032618.1	1909641	1909805	-	165	protein_coding	potassium-transporting ATPase subunit KdpA && -	-
D7M10_RS08940	88.1555	47.6194	26.2793	26.5996	67.8874	26.4395	1.36175	0.0132323	0.0421973	D7M10_RS08940	NZ_CP032618.1	1910449	1912032	+	1584	protein_coding	BCCT transporter && PF02028:BCCT, betaine/carnitine/choline family transporter	-
D7M10_RS08945	163.219	82.1667	27.4738	50.1301	122.693	38.802	1.6549	0.000985622	0.00525006	D7M10_RS08945	NZ_CP032618.1	1912060	1914069	+	2010	protein_coding	CocE/NonD family hydrolase && PF08530:X-Pro dipeptidyl-peptidase C-terminal non-catalytic domain|PF02129:X-Pro dipeptidyl-peptidase (S15 family)	-
D7M10_RS08950	80.3001	62.5588	26.2793	20.4613	71.4294	23.3703	1.61681	0.00233695	0.0104134	D7M10_RS08950	NZ_CP032618.1	1914120	1915088	+	969	protein_coding	LysR family transcriptional regulator && PF00126:Bacterial regulatory helix-turn-helix protein, lysR family|PF03466:LysR substrate binding domain	LysR_substrate
D7M10_RS08965	535.043	971.995	2457.12	2088.07	753.519	2272.59	-1.59286	1.15768e-06	1.49375e-05	D7M10_RS08965	NZ_CP032618.1	1918365	1919093	+	729	protein_coding	FKBP-type peptidyl-prolyl cis-trans isomerase && PF01346:Domain amino terminal to FKBP-type peptidyl-prolyl isomerase|PF00254:FKBP-type peptidyl-prolyl cis-trans isomerase	FKBP_C
D7M10_RS08970	61.0979	78.4319	114.673	174.944	69.7649	144.809	-1.05672	0.0106641	0.0355203	D7M10_RS08970	NZ_CP032618.1	1919523	1919978	+	456	protein_coding	DUF1232 domain-containing protein && PF06803:Protein of unknown function (DUF1232)	DUF1232
D7M10_RS08975	240.027	265.174	640.26	570.869	252.601	605.565	-1.26134	2.06123e-05	0.00020405	D7M10_RS08975	NZ_CP032618.1	1920076	1920414	+	339	protein_coding	helix-turn-helix transcriptional regulator && PF13560:Helix-turn-helix domain	-
D7M10_RS08985	324.692	353.877	772.851	630.207	339.284	701.529	-1.0477	0.000371214	0.00236545	D7M10_RS08985	NZ_CP032618.1	1920783	1921169	+	387	protein_coding	sel1 repeat family protein && -	-
D7M10_RS09125	81.1729	67.2273	28.6684	24.5535	74.2001	26.6109	1.48246	0.00376697	0.0153686	D7M10_RS09125	NZ_CP032618.1	1950098	1950724	-	627	protein_coding	LysE family translocator && PF01810:LysE type translocator	-
D7M10_RS09130	98.6295	47.6194	25.0848	30.6919	73.1244	27.8883	1.38949	0.0118187	0.038494	D7M10_RS09130	NZ_CP032618.1	1950788	1952149	-	1362	protein_coding	NCS2 family permease && PF00860:Permease family	-
D7M10_RS09180	63.7164	63.4925	371.494	278.273	63.6044	324.884	-2.35172	4.29971e-11	1.07817e-09	D7M10_RS09180	NZ_CP032618.1	1958750	1959553	-	804	protein_coding	hypothetical protein && -	-
D7M10_RS09210	134.415	161.532	6391.85	11699.7	147.974	9045.8	-5.93439	1.66134e-70	8.83171e-68	D7M10_RS09210	NZ_CP032618.1	1964178	1964456	-	279	protein_coding	DUF3509 domain-containing protein && -	-
D7M10_RS09230	212.097	177.405	827.799	1076.26	194.751	952.03	-2.28934	5.55973e-14	1.93174e-12	D7M10_RS09230	NZ_CP032618.1	1967899	1968090	+	192	protein_coding	hypothetical protein && -	-
D7M10_RS09240	13.0924	12.1383	91.9776	205.636	12.6153	148.807	-3.56233	5.07541e-11	1.26671e-09	D7M10_RS09240	NZ_CP032618.1	1970642	1970794	-	153	protein_coding	DUF3309 domain-containing protein && -	-
D7M10_RS09265	164.964	96.1724	250.848	455.263	130.568	353.056	-1.43532	0.000321323	0.00208566	ngg	NZ_CP032618.1	1973931	1975676	-	1746	protein_coding	N-acetylglutaminylglutamine synthetase && PF00583:Acetyltransferase (GNAT) family|PF08443:RimK-like ATP-grasp domain	Acetyltransf_1
D7M10_RS09270	174.565	94.305	293.851	500.278	134.435	397.064	-1.5623	7.92131e-05	0.000645854	D7M10_RS09270	NZ_CP032618.1	1975680	1977452	-	1773	protein_coding	N-acetylglutaminylglutamine amidotransferase && PF13537:Glutamine amidotransferase domain|PF00733:Asparagine synthase	-
D7M10_RS09275	446.015	262.373	148.12	153.459	354.194	150.79	1.23231	0.000623777	0.00365773	D7M10_RS09275	NZ_CP032618.1	1977762	1982582	+	4821	protein_coding	hypothetical protein && PF13855:Leucine rich repeat|PF14496:C-terminal novel E3 ligase, LRR-interacting	-
D7M10_RS09290	342.148	349.209	765.684	730.467	345.678	748.075	-1.11368	8.72763e-05	0.000698736	pap	NZ_CP032618.1	1985305	1986822	+	1518	protein_coding	polyphosphate:AMP phosphotransferase && PF03976:Polyphosphate kinase 2 (PPK2)	-
D7M10_RS09320	131.797	168.068	351.187	323.288	149.933	337.238	-1.16982	0.000370919	0.00236545	D7M10_RS09320	NZ_CP032618.1	1991730	1992029	+	300	protein_coding	BolA family transcriptional regulator && PF01722:BolA-like protein	-
D7M10_RS09430	897.266	921.575	428.831	398.995	909.42	413.913	1.13588	4.93832e-05	0.000434638	ihfB	NZ_CP032618.1	2022570	2022866	+	297	protein_coding	integration host factor subunit beta && -	-
D7M10_RS09435	703.499	784.319	340.437	328.403	743.909	334.42	1.15354	5.93715e-05	0.000501778	D7M10_RS09435	NZ_CP032618.1	2022892	2023125	+	234	protein_coding	DUF1049 domain-containing protein && -	-
D7M10_RS09445	325.564	449.116	903.053	946.333	387.34	924.693	-1.25587	2.52715e-05	0.000241217	rfbA	NZ_CP032618.1	2024484	2025377	+	894	protein_coding	glucose-1-phosphate thymidylyltransferase RfbA && PF00483:Nucleotidyl transferase	-
D7M10_RS09450	140.525	151.262	348.798	363.187	145.893	355.993	-1.2873	5.31249e-05	0.000460552	rfbC	NZ_CP032618.1	2025374	2025940	+	567	protein_coding	dTDP-4-dehydrorhamnose 3%2C5-epimerase && PF00908:dTDP-4-dehydrorhamnose 3,5-epimerase	-
D7M10_RS09455	117.832	152.195	291.462	297.711	135.013	294.586	-1.12642	0.000796658	0.00449102	D7M10_RS09455	NZ_CP032618.1	2025937	2026341	+	405	protein_coding	WxcM-like domain-containing protein && PF05523:WxcM-like, C-terminal	-
D7M10_RS09460	350.004	448.182	791.963	874.719	399.093	833.341	-1.06269	0.00029304	0.00193036	D7M10_RS09460	NZ_CP032618.1	2026441	2027562	+	1122	protein_coding	DegT/DnrJ/EryC1/StrS family aminotransferase && PF01041:DegT/DnrJ/EryC1/StrS aminotransferase family	-
D7M10_RS09465	105.612	132.587	284.295	300.78	119.1	292.538	-1.29741	0.00012279	0.000935174	D7M10_RS09465	NZ_CP032618.1	2027562	2028839	+	1278	protein_coding	O-antigen translocase && PF01943:Polysaccharide biosynthesis protein	-
D7M10_RS09470	48.0055	42.9508	115.868	119.698	45.4781	117.783	-1.37251	0.00120407	0.00613109	D7M10_RS09470	NZ_CP032618.1	2028850	2029404	+	555	protein_coding	glycosyltransferase family 2 protein && PF00535:Glycosyl transferase family 2	Glycos_transf_2
D7M10_RS09475	20.9478	18.6743	74.0599	77.7528	19.8111	75.9064	-1.93739	0.000204829	0.00142709	D7M10_RS09475	NZ_CP032618.1	2029416	2029784	+	369	protein_coding	hypothetical protein && -	-
D7M10_RS09485	127.433	132.587	304.601	295.665	130.01	300.133	-1.20698	0.000223651	0.00154406	D7M10_RS09485	NZ_CP032618.1	2030825	2031730	+	906	protein_coding	glycosyltransferase family 2 protein && PF00535:Glycosyl transferase family 2	Glycos_transf_2
D7M10_RS09515	122.196	123.25	870.801	795.943	122.723	833.372	-2.76342	1.66106e-20	9.70353e-19	D7M10_RS09515	NZ_CP032618.1	2037747	2038082	+	336	protein_coding	competence protein ComEA && PF12836:Helix-hairpin-helix motif	-
D7M10_RS09525	80.3001	79.3656	433.609	503.347	79.8328	468.478	-2.55329	4.93684e-15	1.86129e-13	D7M10_RS09525	NZ_CP032618.1	2038825	2038992	-	168	protein_coding	DUF2897 family protein && -	-
D7M10_RS09545	2026.7	5393.13	14273.3	15647.7	3709.92	14960.5	-2.01178	1.37747e-07	2.1225e-06	kdpA	NZ_CP032618.1	2040949	2042643	+	1695	protein_coding	potassium-transporting ATPase subunit KdpA && PF03814:Potassium-transporting ATPase A subunit	-
D7M10_RS09550	2520.72	7970.17	16478.3	16843.7	5245.45	16661	-1.66739	4.75603e-05	0.000422088	kdpB	NZ_CP032618.1	2042649	2044712	+	2064	protein_coding	potassium-transporting ATPase subunit KdpB && PF00122:E1-E2 ATPase|PF00702:haloacid dehalogenase-like hydrolase	E1-E2_ATPase
D7M10_RS09555	660.73	2330.55	4774.48	4706.09	1495.64	4740.28	-1.66439	0.000108456	0.000840453	kdpC	NZ_CP032618.1	2044768	2045313	+	546	protein_coding	potassium-transporting ATPase subunit KdpC && PF02669:K+-transporting ATPase, c chain	-
D7M10_RS09560	1587.67	5854.38	10497.4	9483.79	3721.03	9990.59	-1.42494	0.00109598	0.0056786	D7M10_RS09560	NZ_CP032618.1	2045440	2048091	+	2652	protein_coding	sensor histidine kinase KdpD && PF00512:His Kinase A (phospho-acceptor) domain|PF13493:Domain of unknown function (DUF4118)|PF00582:Universal stress protein family|PF02518:Histidine kinase-, DNA gyrase B-, and HSP90-like ATPase|PF02702:Osmosensitive K+ channel His kinase sensor domain	HATPase_c
D7M10_RS09565	485.292	1207.29	2756.94	2427.73	846.291	2592.33	-1.61531	1.75291e-05	0.000177158	D7M10_RS09565	NZ_CP032618.1	2048141	2048839	+	699	protein_coding	response regulator && PF00072:Response regulator receiver domain|PF00486:Transcriptional regulatory protein, C terminal	Response_reg
D7M10_RS09580	456.489	536.885	1231.54	1124.35	496.687	1177.95	-1.24592	8.65544e-06	9.29542e-05	D7M10_RS09580	NZ_CP032618.1	2051319	2052080	+	762	protein_coding	CHAD domain-containing protein && PF05235:CHAD domain	-
D7M10_RS09590	242.646	175.538	452.721	616.907	209.092	534.814	-1.35496	4.03068e-05	0.000365027	D7M10_RS09590	NZ_CP032618.1	2052987	2053349	-	363	protein_coding	DUF962 domain-containing protein && PF06127:Protein of unknown function (DUF962)	-
D7M10_RS09595	493.147	433.243	1382.05	1233.81	463.195	1307.93	-1.49729	7.57837e-08	1.22825e-06	D7M10_RS09595	NZ_CP032618.1	2053491	2054972	-	1482	protein_coding	methyl-accepting chemotaxis protein && PF00015:Methyl-accepting chemotaxis protein (MCP) signalling domain|PF00672:HAMP domain	HAMP
D7M10_RS09600	178.057	203.549	100.339	79.7989	190.803	90.0691	1.08499	0.00335027	0.0140237	D7M10_RS09600	NZ_CP032618.1	2055069	2055875	-	807	protein_coding	hydrolase TatD && PF01026:TatD related DNase	-
D7M10_RS09670	2105.26	2519.16	19518.4	19316.5	2312.21	19417.4	-3.07006	7.68964e-32	9.97027e-30	D7M10_RS09670	NZ_CP032618.1	2069563	2069814	-	252	protein_coding	hypothetical protein && -	-
D7M10_RS09690	392.772	385.623	218.596	157.552	389.198	188.074	1.05125	0.00125809	0.00635741	D7M10_RS09690	NZ_CP032618.1	2072362	2073324	+	963	protein_coding	putative 2-dehydropantoate 2-reductase && PF08546:Ketopantoate reductase PanE/ApbA C terminal|PF02558:Ketopantoate reductase PanE/ApbA	-
D7M10_RS09725	557.736	857.149	2018.73	1987.81	707.443	2003.27	-1.50196	5.60501e-07	7.67944e-06	D7M10_RS09725	NZ_CP032618.1	2078088	2078660	+	573	protein_coding	elongation factor P && PF01132:Elongation factor P (EF-P) OB domain|PF08207:Elongation factor P (EF-P) KOW-like domain|PF09285:Elongation factor P, C-terminal	-
D7M10_RS09745	220.825	284.782	41.808	51.1531	252.804	46.4806	2.4397	2.68185e-10	6.22565e-09	D7M10_RS09745	NZ_CP032618.1	2080852	2081601	+	750	protein_coding	sulfite exporter TauE/SafE family protein && PF01925:Sulfite exporter TauE/SafE	-
D7M10_RS09940	117.832	162.466	47.7806	30.6919	140.149	39.2362	1.84256	3.85877e-05	0.000351856	D7M10_RS09940	NZ_CP032618.1	2118977	2119426	-	450	protein_coding	hypothetical protein && -	-
D7M10_RS09945	185.039	328.667	697.597	623.045	256.853	660.321	-1.36287	6.40027e-05	0.000534895	D7M10_RS09945	NZ_CP032618.1	2119981	2120916	+	936	protein_coding	chemotaxis protein CheV && PF01584:CheW-like domain|PF00072:Response regulator receiver domain	Response_reg
D7M10_RS09955	93.3925	126.051	273.544	191.313	109.722	232.428	-1.08235	0.00358052	0.014789	D7M10_RS09955	NZ_CP032618.1	2121891	2122175	-	285	protein_coding	pyrimidine/purine nucleoside phosphorylase && -	-
D7M10_RS09960	87.2827	64.4262	219.791	202.566	75.8544	211.179	-1.47553	7.16468e-05	0.000590503	D7M10_RS09960	NZ_CP032618.1	2122224	2122766	-	543	protein_coding	exonuclease && PF00929:Exonuclease	Exonuc_X-T
D7M10_RS10035	232.172	216.621	82.4215	105.375	224.397	93.8985	1.25456	0.000481543	0.00294917	D7M10_RS10035	NZ_CP032618.1	2153181	2154050	-	870	protein_coding	TlpA family protein disulfide reductase && PF08534:Redoxin|PF01790:Prolipoprotein diacylglyceryl transferase	LGT
D7M10_RS10040	1021.21	978.531	323.714	293.619	999.869	308.666	1.69621	2.03353e-09	4.33345e-08	dsbD	NZ_CP032618.1	2154050	2155780	-	1731	protein_coding	protein-disulfide reductase DsbD && PF13899:Thioredoxin-like|PF02683:Cytochrome C biogenesis protein transmembrane region|PF11412:Disulphide bond corrector protein DsbC	-
D7M10_RS10115	443.396	401.497	826.604	924.849	422.446	875.727	-1.05179	0.000203063	0.00141748	D7M10_RS10115	NZ_CP032618.1	2168139	2168594	-	456	protein_coding	VOC family protein && PF12681:Glyoxalase-like domain	-
D7M10_RS10145	110.849	90.5702	41.808	48.084	100.71	44.946	1.16258	0.00912762	0.0315238	D7M10_RS10145	NZ_CP032618.1	2174114	2174704	-	591	protein_coding	2-hydroxychromene-2-carboxylate isomerase && PF01323:DSBA-like thioredoxin domain	DSBA
D7M10_RS10200	99.5023	66.2936	34.6409	34.7841	82.898	34.7125	1.25683	0.0105015	0.0351327	mrdA	NZ_CP032618.1	2183627	2185519	+	1893	protein_coding	penicillin-binding protein 2 && PF00905:Penicillin binding protein transpeptidase domain|PF03717:Penicillin-binding Protein dimerisation domain	-
D7M10_RS10210	184.166	125.118	80.0325	60.3607	154.642	70.1966	1.14305	0.00537111	0.0204533	D7M10_RS10210	NZ_CP032618.1	2186146	2187120	+	975	protein_coding	FecR family protein && PF04773:FecR protein|PF16220:Domain of unknown function (DUF4880)	-
D7M10_RS10220	617.962	722.694	230.541	210.751	670.328	220.646	1.60357	8.25879e-08	1.33042e-06	D7M10_RS10220	NZ_CP032618.1	2189650	2190621	-	972	protein_coding	cyclase family protein && PF04199:Putative cyclase	-
D7M10_RS10225	267.085	234.362	94.3667	97.191	250.724	95.7788	1.38822	6.78392e-05	0.000563489	D7M10_RS10225	NZ_CP032618.1	2190650	2191408	-	759	protein_coding	SDR family oxidoreductase && PF00106:short chain dehydrogenase	adh_short
D7M10_RS10230	153.618	87.769	39.419	36.8303	120.693	38.1246	1.66454	0.000381976	0.00242025	D7M10_RS10230	NZ_CP032618.1	2191441	2192889	-	1449	protein_coding	aldehyde dehydrogenase family protein && PF00171:Aldehyde dehydrogenase family	Aldedh
D7M10_RS10235	100.375	47.6194	23.8903	23.5304	73.9972	23.7104	1.64375	0.00350318	0.0145719	D7M10_RS10235	NZ_CP032618.1	2192892	2193998	-	1107	protein_coding	tartrate dehydrogenase && PF00180:Isocitrate/isopropylmalate dehydrogenase	-
D7M10_RS10250	152.745	158.731	71.6709	57.2915	155.738	64.4812	1.27477	0.00117989	0.00603108	D7M10_RS10250	NZ_CP032618.1	2197854	2198486	+	633	protein_coding	glutathione S-transferase && PF13417:Glutathione S-transferase, N-terminal domain	-
D7M10_RS10255	570.829	627.455	1359.36	1527.43	599.142	1443.4	-1.26873	3.69269e-06	4.29548e-05	D7M10_RS10255	NZ_CP032618.1	2198651	2199187	+	537	protein_coding	DUF4174 domain-containing protein && PF13778:Domain of unknown function (DUF4174)	-
D7M10_RS10260	154.49	133.521	66.8928	61.3838	144.006	64.1383	1.16821	0.00322624	0.0136009	D7M10_RS10260	NZ_CP032618.1	2199397	2201865	+	2469	protein_coding	TonB-dependent siderophore receptor && PF00593:TonB dependent receptor|PF07715:TonB-dependent Receptor Plug Domain	TonB_dep_Rec
D7M10_RS10270	96.011	121.383	242.487	263.95	108.697	253.218	-1.22123	0.000439986	0.00272378	D7M10_RS10270	NZ_CP032618.1	2203886	2204707	-	822	protein_coding	acyltransferase && -	-
D7M10_RS10290	139.652	155.93	296.24	319.196	147.791	307.718	-1.05866	0.0011283	0.00581767	D7M10_RS10290	NZ_CP032618.1	2208435	2209775	-	1341	protein_coding	beta-xylosidase && -	-
D7M10_RS10325	205.114	95.2387	22.6958	51.1531	150.177	36.9245	2.01576	9.1057e-05	0.000723146	D7M10_RS10325	NZ_CP032618.1	2218024	2220507	-	2484	protein_coding	TonB-dependent siderophore receptor && PF07715:TonB-dependent Receptor Plug Domain|PF00593:TonB dependent receptor	TonB_dep_Rec
D7M10_RS10330	87.2827	84.9679	28.6684	41.9456	86.1253	35.307	1.28115	0.00763638	0.0272084	D7M10_RS10330	NZ_CP032618.1	2220606	2221574	-	969	protein_coding	DUF4880 domain-containing protein && PF16220:Domain of unknown function (DUF4880)|PF04773:FecR protein	-
D7M10_RS10335	73.3175	54.1554	20.3068	30.6919	63.7364	25.4993	1.31623	0.0157879	0.0484575	D7M10_RS10335	NZ_CP032618.1	2221561	2222076	-	516	protein_coding	sigma-70 family RNA polymerase sigma factor && PF04542:Sigma-70 region 2|PF08281:Sigma-70, region 4	Sigma70_r2
D7M10_RS10350	144.889	149.394	382.245	262.927	147.142	322.586	-1.13127	0.000962143	0.00518496	D7M10_RS10350	NZ_CP032618.1	2224351	2225031	-	681	protein_coding	DJ-1/PfpI family protein && PF01965:DJ-1/PfpI family	DJ-1_PfpI
D7M10_RS10385	171.947	51.3542	19.1122	49.107	111.651	34.1096	1.70359	0.00473904	0.0185255	D7M10_RS10385	NZ_CP032618.1	2231453	2232931	+	1479	protein_coding	TolC family protein && PF02321:Outer membrane efflux protein	OEP
D7M10_RS10390	108.231	30.8125	11.9451	16.369	69.5215	14.1571	2.29243	0.000695708	0.00401835	D7M10_RS10390	NZ_CP032618.1	2232928	2234079	+	1152	protein_coding	HlyD family secretion protein && PF16576:Barrel-sandwich domain of CusB or HlyD membrane-fusion	-
D7M10_RS10395	119.577	43.8845	22.6958	21.4843	81.7309	22.0901	1.88999	0.00133691	0.00671107	D7M10_RS10395	NZ_CP032618.1	2234069	2235589	+	1521	protein_coding	multidrug efflux MFS transporter && PF07690:Major Facilitator Superfamily	MFS_1
D7M10_RS10405	153.618	102.708	51.3641	71.6144	128.163	61.4893	1.05691	0.0144043	0.0450432	D7M10_RS10405	NZ_CP032618.1	2236350	2237522	+	1173	protein_coding	MFS transporter && PF07690:Major Facilitator Superfamily	MFS_1
D7M10_RS10460	121.323	253.97	425.247	431.733	187.646	428.49	-1.19248	0.00149925	0.00731195	D7M10_RS10460	NZ_CP032618.1	2269288	2270244	-	957	protein_coding	alpha/beta hydrolase && PF07859:alpha/beta hydrolase fold	Abhydrolase_3
D7M10_RS10565	215.588	90.5702	27.4738	37.8533	153.079	32.6636	2.22519	9.78955e-06	0.000104424	D7M10_RS10565	NZ_CP032618.1	2314505	2318785	-	4281	protein_coding	hypothetical protein && -	-
D7M10_RS10610	36.6587	20.5417	5.97257	5.11531	28.6002	5.54394	2.37254	0.0059091	0.0221061	D7M10_RS10610	NZ_CP032618.1	2327417	2327902	+	486	protein_coding	DMT family transporter && PF04657:Putative inner membrane exporter, YdcZ	-
D7M10_RS10620	33.1674	28.9451	985.475	1454.8	31.0563	1220.14	-5.29515	3.36591e-50	8.13326e-48	D7M10_RS10620	NZ_CP032618.1	2328453	2328623	+	171	protein_coding	metallothionein && -	-
D7M10_RS10625	68.0805	49.4868	163.649	251.673	58.7836	207.661	-1.82105	6.55763e-06	7.17291e-05	D7M10_RS10625	NZ_CP032618.1	2328695	2329111	+	417	protein_coding	SRPBCC family protein && PF10604:Polyketide cyclase / dehydrase and lipid transport	-
D7M10_RS10640	167.583	70.9622	1674.71	4959.81	119.272	3317.26	-4.79734	1.71013e-07	2.5681e-06	D7M10_RS10640	NZ_CP032618.1	2331584	2332471	+	888	protein_coding	hypothetical protein && -	-
D7M10_RS10680	239.155	268.909	105.117	137.09	254.032	121.104	1.06638	0.00220277	0.00992366	D7M10_RS10680	NZ_CP032618.1	2342020	2342955	+	936	protein_coding	sugar ABC transporter substrate-binding protein && PF13407:Periplasmic binding protein domain	-
D7M10_RS10685	275.813	292.252	129.008	148.344	284.033	138.676	1.03313	0.00184342	0.00861698	D7M10_RS10685	NZ_CP032618.1	2343018	2344556	+	1539	protein_coding	sugar ABC transporter ATP-binding protein && PF00005:ABC transporter	ABC_tran
D7M10_RS10710	34.9131	42.9508	124.23	189.267	38.9319	156.748	-2.01262	3.18614e-06	3.77227e-05	D7M10_RS10710	NZ_CP032618.1	2348544	2348780	-	237	protein_coding	DUF2789 domain-containing protein && -	-
D7M10_RS10730	521.078	624.654	1581.54	1656.34	572.866	1618.94	-1.49902	5.45665e-08	9.06486e-07	D7M10_RS10730	NZ_CP032618.1	2350272	2351288	+	1017	protein_coding	ABC transporter substrate-binding protein && PF04069:Substrate binding domain of ABC-type glycine betaine transport system	-
D7M10_RS10750	87.2827	81.233	409.719	400.018	84.2579	404.868	-2.26415	4.42211e-12	1.22437e-10	D7M10_RS10750	NZ_CP032618.1	2354126	2354563	+	438	protein_coding	DUF3995 domain-containing protein && PF13160:Protein of unknown function (DUF3995)	-
D7M10_RS10800	102.121	48.5531	20.3068	22.5074	75.3369	21.4071	1.8151	0.00143487	0.00705621	D7M10_RS10800	NZ_CP032618.1	2362945	2365107	+	2163	protein_coding	TonB-dependent siderophore receptor && PF00593:TonB dependent receptor|PF07715:TonB-dependent Receptor Plug Domain	TonB_dep_Rec
D7M10_RS10805	98.6295	29.8788	16.7232	22.5074	64.2541	19.6153	1.70968	0.0084777	0.0296692	D7M10_RS10805	NZ_CP032618.1	2365112	2366464	+	1353	protein_coding	amino acid decarboxylase && PF02784:Pyridoxal-dependent decarboxylase, pyridoxal binding domain	-
D7M10_RS10815	131.797	57.8902	22.6958	30.6919	94.8435	26.6938	1.82611	0.000800977	0.0044963	D7M10_RS10815	NZ_CP032618.1	2367486	2368877	+	1392	protein_coding	MATE family efflux transporter && PF01554:MatE	MatE
D7M10_RS10820	110.849	43.8845	28.6684	24.5535	77.3668	26.6109	1.5435	0.00700259	0.0254215	hisC	NZ_CP032618.1	2368892	2370013	+	1122	protein_coding	histidinol-phosphate transaminase && PF00155:Aminotransferase class I and II	Aminotran_1_2
D7M10_RS10825	126.56	35.4811	20.3068	19.4382	81.0205	19.8725	2.02994	0.00132534	0.00666557	D7M10_RS10825	NZ_CP032618.1	2370051	2371061	+	1011	protein_coding	cysteine synthase family protein && PF00291:Pyridoxal-phosphate dependent enzyme	PALP
D7M10_RS10835	257.484	259.572	516.03	539.154	258.528	527.592	-1.02924	0.000484368	0.00295546	D7M10_RS10835	NZ_CP032618.1	2371841	2372908	+	1068	protein_coding	NAD(P)-dependent alcohol dehydrogenase && PF00107:Zinc-binding dehydrogenase|PF08240:Alcohol dehydrogenase GroES-like domain	ADH_N
D7M10_RS10845	24.4392	7.4697	0	2.04613	15.9544	1.02306	3.89326	0.00884656	0.0307576	D7M10_RS10845	NZ_CP032618.1	2373845	2374120	-	276	protein_coding	DUF3325 domain-containing protein && -	-
D7M10_RS10850	168.456	61.6251	23.8903	37.8533	115.04	30.8718	1.89347	0.000571249	0.00339303	D7M10_RS10850	NZ_CP032618.1	2374116	2375654	-	1539	protein_coding	PepSY domain-containing protein && PF03929:PepSY-associated TM region	-
D7M10_RS10880	68.0805	28.0114	11.9451	11.2537	48.0459	11.5994	2.05349	0.00318924	0.0134679	D7M10_RS10880	NZ_CP032618.1	2379609	2380247	+	639	protein_coding	TonB-dependent outer membrane receptor && -	-
D7M10_RS10895	70.699	31.7462	15.5287	13.2998	51.2226	14.4143	1.83392	0.00524175	0.0200902	D7M10_RS10895	NZ_CP032618.1	2381778	2382386	-	609	protein_coding	prepilin-type N-terminal cleavage/methylation domain-containing protein && PF11612:Type II secretion system (T2SS), protein J|PF13544:Type IV pilin N-term methylation site GFxxxE	-
D7M10_RS10920	106.485	32.68	5.97257	14.3229	69.5824	10.1477	2.76239	0.00010781	0.000837502	gspK	NZ_CP032618.1	2384352	2385275	+	924	protein_coding	type II secretion system minor pseudopilin GspK && PF03934:Type II secretion system (T2SS), protein K	-
D7M10_RS10925	96.8838	32.68	10.7506	23.5304	64.7819	17.1405	1.90879	0.00412571	0.0165902	D7M10_RS10925	NZ_CP032618.1	2385272	2386384	+	1113	protein_coding	type II secretion system protein GspL && PF12693:GspL periplasmic domain	-
D7M10_RS10930	53.2424	22.4091	5.97257	11.2537	37.8258	8.61313	2.12403	0.0062417	0.0231065	D7M10_RS10930	NZ_CP032618.1	2386377	2386904	+	528	protein_coding	type II secretion system protein M && PF04612:Type II secretion system (T2SS), protein M	-
D7M10_RS10935	157.982	61.6251	13.1397	26.5996	109.803	19.8696	2.45634	2.39626e-05	0.00023077	gspD	NZ_CP032618.1	2386901	2389183	+	2283	protein_coding	type II secretion system secretin GspD && PF03958:Bacterial type II/III secretion system short domain|PF00263:Bacterial type II and III secretion system protein	-
D7M10_RS10940	170.201	54.1554	8.3616	31.7149	112.178	20.0383	2.47021	0.00012441	0.000946153	gspE	NZ_CP032618.1	2389314	2390732	+	1419	protein_coding	type II secretion system ATPase GspE && PF00437:Type II/IV secretion system protein	-
D7M10_RS10945	114.34	57.8902	28.6684	26.5996	86.1153	27.634	1.64233	0.00195532	0.00898401	gspF	NZ_CP032618.1	2390732	2391940	+	1209	protein_coding	type II secretion system inner membrane protein GspF && PF00482:Type II secretion system (T2SS), protein F	-
D7M10_RS10955	1148.64	414.569	157.676	281.342	781.604	219.509	1.83077	2.93075e-05	0.000277222	D7M10_RS10955	NZ_CP032618.1	2393707	2406017	+	12311	protein_coding	filamentous hemagglutinin N-terminal domain-containing protein && -	-
D7M10_RS10980	7165.91	6582.68	2532.37	3864.11	6874.29	3198.24	1.10374	0.000162222	0.00118948	D7M10_RS10980	NZ_CP032618.1	2410923	2412656	-	1734	protein_coding	hypothetical protein && -	-
D7M10_RS10985	2278.95	1708.69	809.881	1175.5	1993.82	992.69	1.00568	0.000989002	0.0052628	D7M10_RS10985	NZ_CP032618.1	2412653	2414467	-	1815	protein_coding	tyrosinase family protein && PF00264:Common central domain of tyrosinase	-
D7M10_RS10990	141.398	144.726	817.048	856.304	143.062	836.676	-2.5482	4.29952e-18	2.00494e-16	D7M10_RS10990	NZ_CP032618.1	2414627	2415106	+	480	protein_coding	Lrp/AsnC family transcriptional regulator && PF13404:AsnC-type helix-turn-helix domain|PF01037:AsnC family	AsnC_trans_reg
D7M10_RS11005	46.2598	37.3485	136.175	124.814	41.8042	130.494	-1.64054	0.000107917	0.000837502	D7M10_RS11005	NZ_CP032618.1	2416183	2416785	+	603	protein_coding	transposase && PF05598:Transposase domain (DUF772)	-
D7M10_RS11010	121.323	51.3542	14.3342	27.6227	86.3386	20.9784	2.03265	0.000551301	0.00328924	D7M10_RS11010	NZ_CP032618.1	2416848	2418437	+	1590	protein_coding	ShlB/FhaC/HecB family hemolysin secretion/activation protein && PF08479:POTRA domain, ShlB-type	-
D7M10_RS11015	164.964	58.8239	34.6409	49.107	111.894	41.874	1.41599	0.00807343	0.0284227	D7M10_RS11015	NZ_CP032618.1	2418463	2420262	+	1800	protein_coding	MotA/TolQ/ExbB proton channel family protein && PF10102:Domain of unknown function (DUF2341)|PF13385:Concanavalin A-like lectin/glucanases superfamily|PF01618:MotA/TolQ/ExbB proton channel family	-
D7M10_RS11030	84.6642	22.4091	15.5287	10.2306	53.5367	12.8797	2.0645	0.00449309	0.0177718	D7M10_RS11030	NZ_CP032618.1	2421435	2423126	+	1692	protein_coding	hypothetical protein && PF16930:Putative porin	-
D7M10_RS11045	117.832	44.8182	21.5013	32.738	81.3249	27.1196	1.58067	0.00632388	0.0233457	D7M10_RS11045	NZ_CP032618.1	2424266	2425195	+	930	protein_coding	peptidylprolyl isomerase && PF00639:PPIC-type PPIASE domain	-
D7M10_RS11050	111.722	56.0228	19.1122	28.6458	83.8723	23.879	1.80755	0.00106147	0.00553757	D7M10_RS11050	NZ_CP032618.1	2425247	2426224	+	978	protein_coding	LysR family transcriptional regulator && PF03466:LysR substrate binding domain	LysR_substrate
D7M10_RS11065	179.802	140.991	54.9477	71.6144	160.397	63.281	1.33918	0.000845301	0.00471029	D7M10_RS11065	NZ_CP032618.1	2427420	2427872	-	453	protein_coding	thiol-disulfide oxidoreductase DCC family protein && PF04134:Protein of unknown function, DUF393	-
D7M10_RS11095	271.449	370.684	812.27	714.098	321.067	763.184	-1.24939	4.02481e-05	0.000365027	D7M10_RS11095	NZ_CP032618.1	2432814	2433953	+	1140	protein_coding	branched-chain amino acid ABC transporter substrate-binding protein && PF13458:Periplasmic binding protein	-
D7M10_RS11110	184.166	125.118	48.9751	63.4299	154.642	56.2025	1.45784	0.000507202	0.00306745	D7M10_RS11110	NZ_CP032618.1	2435836	2437191	-	1356	protein_coding	amidase && PF01425:Amidase	Amidase
D7M10_RS11115	114.34	50.4205	33.4464	30.6919	82.3804	32.0692	1.36382	0.0114996	0.0376894	D7M10_RS11115	NZ_CP032618.1	2437205	2438536	-	1332	protein_coding	MFS transporter && PF07690:Major Facilitator Superfamily	MFS_1
D7M10_RS11130	96.8838	79.3656	46.5861	28.6458	88.1247	37.6159	1.23512	0.0108055	0.0358971	D7M10_RS11130	NZ_CP032618.1	2440325	2441113	-	789	protein_coding	helix-turn-helix transcriptional regulator && PF12833:Helix-turn-helix domain|PF02311:AraC-like ligand binding domain	AraC_binding
D7M10_RS11135	108.231	59.7576	31.0574	37.8533	83.9941	34.4554	1.28427	0.011788	0.0384449	D7M10_RS11135	NZ_CP032618.1	2441198	2442196	+	999	protein_coding	bile acid:sodium symporter && PF13593:SBF-like CPA transporter family (DUF4137)	-
D7M10_RS11150	123.941	47.6194	26.2793	29.6688	85.7804	27.9741	1.6166	0.00408522	0.0164523	D7M10_RS11150	NZ_CP032618.1	2446092	2447051	-	960	protein_coding	FecR family protein && PF04773:FecR protein|PF16220:Domain of unknown function (DUF4880)	-
D7M10_RS11155	51.4968	56.0228	21.5013	18.4151	53.7598	19.9582	1.43201	0.0124088	0.0400274	D7M10_RS11155	NZ_CP032618.1	2447048	2447554	-	507	protein_coding	sigma-70 family RNA polymerase sigma factor && PF04542:Sigma-70 region 2|PF08281:Sigma-70, region 4	Sigma70_r4_2
D7M10_RS11180	860.607	1920.65	130.202	148.344	1390.63	139.273	3.31876	1.54791e-18	7.54926e-17	metE	NZ_CP032618.1	2452820	2455108	+	2289	protein_coding	5-methyltetrahydropteroyltriglutamate--homocysteine S-methyltransferase && PF01717:Cobalamin-independent synthase, Catalytic domain|PF08267:Cobalamin-independent synthase, N-terminal domain	-
D7M10_RS11200	447.76	604.112	197.095	225.074	525.936	211.084	1.31603	3.52056e-05	0.000326425	D7M10_RS11200	NZ_CP032618.1	2458189	2458464	-	276	protein_coding	hypothetical protein && -	-
D7M10_RS11205	844.897	1136.33	428.831	429.686	990.613	429.259	1.20631	4.2606e-05	0.000384065	D7M10_RS11205	NZ_CP032618.1	2458512	2459261	-	750	protein_coding	creatininase family protein && PF02633:Creatinine amidohydrolase	-
D7M10_RS11210	341.275	363.214	721.487	781.62	352.245	751.554	-1.09357	0.000125272	0.000949995	D7M10_RS11210	NZ_CP032618.1	2459306	2460004	-	699	protein_coding	murein L%2CD-transpeptidase catalytic domain family protein && PF13645:L,D-transpeptidase catalytic domain	-
D7M10_RS11220	379.68	329.601	1046.4	1076.26	354.64	1061.33	-1.58126	1.9458e-08	3.49455e-07	D7M10_RS11220	NZ_CP032618.1	2461737	2462114	+	378	protein_coding	type 1 fimbrial protein && -	-
D7M10_RS11295	38.4044	22.4091	127.813	67.5222	30.4068	97.6676	-1.6775	0.00123893	0.0062785	D7M10_RS11295	NZ_CP032618.1	2472864	2473307	+	444	protein_coding	hypothetical protein && -	-
D7M10_RS11300	217.334	325.866	666.539	567.8	271.6	617.17	-1.1845	0.000230041	0.00156537	D7M10_RS11300	NZ_CP032618.1	2473401	2474726	+	1326	protein_coding	coproporphyrinogen III oxidase && PF06969:HemN C-terminal domain	-
D7M10_RS11305	231.299	373.485	659.372	615.884	302.392	637.628	-1.07682	0.000954969	0.00516967	hemN	NZ_CP032618.1	2474698	2476098	+	1401	protein_coding	oxygen-independent coproporphyrinogen III oxidase && PF06969:HemN C-terminal domain|PF04055:Radical SAM superfamily	Radical_SAM
D7M10_RS11325	204.242	173.671	806.298	768.32	188.956	787.309	-2.05835	3.17298e-12	9.10496e-11	D7M10_RS11325	NZ_CP032618.1	2479693	2480754	+	1062	protein_coding	alpha/beta hydrolase && PF00561:alpha/beta hydrolase fold	Abhydrolase_1
D7M10_RS11330	160.6	143.792	1575.57	886.996	152.196	1231.28	-3.01535	7.38114e-19	3.7729e-17	D7M10_RS11330	NZ_CP032618.1	2481081	2482358	+	1278	protein_coding	alkane 1-monooxygenase && PF00487:Fatty acid desaturase	-
D7M10_RS11335	30.5489	12.1383	93.1722	49.107	21.3436	71.1396	-1.72871	0.0039235	0.0158732	D7M10_RS11335	NZ_CP032618.1	2482505	2482999	+	495	protein_coding	hypothetical protein && -	-
D7M10_RS11340	224.317	261.44	1340.25	1747.39	242.878	1543.82	-2.66878	1.17568e-19	6.57884e-18	D7M10_RS11340	NZ_CP032618.1	2483129	2483644	+	516	protein_coding	protein activator of alkane oxidation PraB && -	-
D7M10_RS11350	174.565	74.697	51.3641	41.9456	124.631	46.6549	1.42101	0.00393846	0.0158974	D7M10_RS11350	NZ_CP032618.1	2485508	2488033	+	2526	protein_coding	acyl-CoA dehydrogenase && PF09317:Domain of unknown function (DUF1974)|PF02771:Acyl-CoA dehydrogenase, N-terminal domain|PF00441:Acyl-CoA dehydrogenase, C-terminal domain	-
D7M10_RS11355	130.924	71.8959	28.6684	34.7841	101.41	31.7262	1.67481	0.0008034	0.00450514	D7M10_RS11355	NZ_CP032618.1	2488177	2489520	+	1344	protein_coding	3-oxoacyl-ACP reductase && PF00106:short chain dehydrogenase	adh_short
D7M10_RS11360	90.774	52.2879	14.3342	16.369	71.531	15.3516	2.21866	0.000149797	0.00110908	D7M10_RS11360	NZ_CP032618.1	2489523	2490425	+	903	protein_coding	acyl dehydratase && PF01575:MaoC like domain	-
D7M10_RS11365	134.415	51.3542	29.8629	28.6458	92.8848	29.2543	1.66892	0.00256133	0.0112547	D7M10_RS11365	NZ_CP032618.1	2490422	2491720	+	1299	protein_coding	acetyl-CoA C-acetyltransferase && PF02803:Thiolase, C-terminal domain|PF00108:Thiolase, N-terminal domain	Thiolase_N
D7M10_RS11370	144.016	99.9073	40.6135	34.7841	121.962	37.6988	1.69692	0.000172247	0.00125091	D7M10_RS11370	NZ_CP032618.1	2491748	2493451	+	1704	protein_coding	AMP-binding protein && PF00501:AMP-binding enzyme|PF13193:AMP-binding enzyme C-terminal domain	AMP-binding
D7M10_RS11400	310.726	123.25	40.6135	84.9142	216.988	62.7639	1.78479	0.000288923	0.00190797	D7M10_RS11400	NZ_CP032618.1	2499328	2503989	-	4662	protein_coding	hypothetical protein && -	-
D7M10_RS11405	387.535	138.19	48.9751	59.3376	262.862	54.1564	2.27803	1.53388e-06	1.93685e-05	D7M10_RS11405	NZ_CP032618.1	2504033	2508895	-	4863	protein_coding	hypothetical protein && -	-
D7M10_RS11500	146.635	94.305	38.2245	25.5766	120.47	31.9005	1.92412	5.60202e-05	0.000479554	D7M10_RS11500	NZ_CP032618.1	2533638	2534315	-	678	protein_coding	GntR family transcriptional regulator && PF07729:FCD domain|PF00392:Bacterial regulatory proteins, gntR family	FCD
D7M10_RS11505	181.548	143.792	54.9477	51.1531	162.67	53.0504	1.61793	5.75776e-05	0.000489979	D7M10_RS11505	NZ_CP032618.1	2534331	2535032	-	702	protein_coding	FadR family transcriptional regulator && PF07729:FCD domain|PF00392:Bacterial regulatory proteins, gntR family	FCD
D7M10_RS11510	179.802	144.726	40.6135	54.2223	162.264	47.4179	1.77114	1.82259e-05	0.000183502	D7M10_RS11510	NZ_CP032618.1	2535123	2536433	-	1311	protein_coding	C4-dicarboxylate transporter DctA && PF00375:Sodium:dicarboxylate symporter family	SDF
D7M10_RS11520	215.588	145.659	76.449	98.214	180.624	87.3315	1.04682	0.00764437	0.0272187	D7M10_RS11520	NZ_CP032618.1	2537325	2538758	-	1434	protein_coding	PLP-dependent aminotransferase family protein && PF00155:Aminotransferase class I and II|PF00392:Bacterial regulatory proteins, gntR family	GntR
D7M10_RS11560	61.9707	32.68	198.289	134.021	47.3253	166.155	-1.80742	5.02592e-05	0.000440102	D7M10_RS11560	NZ_CP032618.1	2543770	2545047	+	1278	protein_coding	HAAAP family serine/threonine permease && PF03222:Tryptophan/tyrosine permease family	-
D7M10_RS11565	50.624	47.6194	2742.61	1988.83	49.1217	2365.72	-5.5891	9.69983e-68	4.29702e-65	D7M10_RS11565	NZ_CP032618.1	2545090	2545668	-	579	protein_coding	autoinducer synthesis protein RhlI	Autoind_synth
D7M10_RS11570	42.7685	64.4262	2151.32	1578.59	53.5974	1864.95	-5.1233	3.81153e-53	1.0131e-50	D7M10_RS11570	NZ_CP032618.1	2545696	2546421	-	726	protein_coding	transcriptional regulator RhlR	Autoind_bind
D7M10_RS11575	71.5718	19.608	5946.3	4256.96	45.5899	5101.63	-6.80033	2.71609e-58	8.49338e-56	D7M10_RS11575	NZ_CP032618.1	2546541	2547812	-	1272	protein_coding	rhamnosyltransferase chain B, RhlB	UDPGT
D7M10_RS11580	48.8783	27.0777	7950.69	5649.35	37.978	6800.02	-7.47946	5.01275e-102	5.32955e-99	D7M10_RS11580	NZ_CP032618.1	2547838	2548731	-	894	protein_coding	rhamnosyltransferase chain A, RhlA	-
D7M10_RS11600	483.546	747.904	1840.75	1829.24	615.725	1834.99	-1.57576	1.7993e-07	2.68682e-06	D7M10_RS11600	NZ_CP032618.1	2553061	2553927	-	867	protein_coding	universal stress protein && PF00582:Universal stress protein family	Usp
D7M10_RS11625	48.8783	22.4091	4.77806	6.13838	35.6437	5.45822	2.70238	0.00121804	0.00618442	D7M10_RS11625	NZ_CP032618.1	2558552	2559343	-	792	protein_coding	MipA/OmpV family protein && PF06629:MltA-interacting protein MipA	-
D7M10_RS11630	134.415	57.8902	346.409	174.944	96.1528	260.677	-1.4355	0.00167217	0.00799391	D7M10_RS11630	NZ_CP032618.1	2559565	2561745	+	2181	protein_coding	regulatory protein NosR && PF12801:4Fe-4S binding domain	-
D7M10_RS11635	79.4273	48.5531	1100.15	475.724	63.9902	787.936	-3.61952	4.18002e-18	1.96646e-16	D7M10_RS11635	NZ_CP032618.1	2561784	2563706	+	1923	protein_coding	nitrous-oxide reductase && -	-
D7M10_RS11640	46.2598	21.4754	156.481	79.7989	33.8676	118.14	-1.79629	0.000543783	0.00325169	nosD	NZ_CP032618.1	2563897	2565144	+	1248	protein_coding	nitrous oxide reductase family maturation protein NosD && PF05048:Periplasmic copper-binding protein (NosD)	-
D7M10_RS12085	77.6816	115.78	37.03	31.7149	96.731	34.3725	1.49411	0.00182378	0.00854806	D7M10_RS12085	NZ_CP032618.1	2629180	2630319	+	1140	protein_coding	transporter substrate-binding protein && PF13433:Periplasmic binding protein domain	-
D7M10_RS12090	57.6066	41.0834	11.9451	7.16144	49.345	9.55329	2.38175	0.000466415	0.00287122	D7M10_RS12090	NZ_CP032618.1	2630316	2630909	+	594	protein_coding	ANTAR domain-containing protein && PF03861:ANTAR domain	-
D7M10_RS12100	75.0631	56.0228	14.3342	15.3459	65.543	14.8401	2.14221	0.000228768	0.00156248	D7M10_RS12100	NZ_CP032618.1	2631755	2632681	+	927	protein_coding	ABC transporter permease && PF00528:Binding-protein-dependent transport system inner membrane component	BPD_transp_1
D7M10_RS12105	216.461	267.976	80.0325	75.7067	242.218	77.8696	1.63749	6.11069e-06	6.72555e-05	D7M10_RS12105	NZ_CP032618.1	2632711	2634330	+	1620	protein_coding	ABC transporter substrate-binding protein && PF00496:Bacterial extracellular solute-binding proteins, family 5 Middle	-
D7M10_RS12110	115.213	116.714	31.0574	34.7841	115.964	32.9208	1.81464	5.23259e-05	0.000454517	D7M10_RS12110	NZ_CP032618.1	2634406	2635353	+	948	protein_coding	acetamidase/formamidase family protein && PF03069:Acetamidase/Formamidase family	FmdA_AmdA
D7M10_RS12115	118.704	108.311	31.0574	37.8533	113.508	34.4554	1.71697	0.000137316	0.00102524	D7M10_RS12115	NZ_CP032618.1	2635409	2637154	+	1746	protein_coding	ABC transporter ATP-binding protein && PF08352:Oligopeptide/dipeptide transporter, C-terminal region|PF00005:ABC transporter	ABC_tran
D7M10_RS12250	20.9478	11.2046	2.38903	0	16.0762	1.19451	3.82883	0.00780982	0.0277548	D7M10_RS12250	NZ_CP032618.1	2660523	2660658	+	136	protein_coding	type VI secretion system contractile sheath small subunit && -	-
D7M10_RS12265	90.774	33.6137	14.3342	20.4613	62.1938	17.3977	1.83413	0.00417294	0.0167421	ptsP	NZ_CP032618.1	2661963	2664476	+	2514	protein_coding	phosphoenolpyruvate--protein phosphotransferase && PF02896:PEP-utilising enzyme, TIM barrel domain|PF00391:PEP-utilising enzyme, mobile domain|PF00381:PTS HPr component phosphorylation site|PF00358:phosphoenolpyruvate-dependent sugar phosphotransferase system, EIIA 1|PF05524:PEP-utilising enzyme, N-terminal	PTS-HPr
D7M10_RS12270	75.9359	27.0777	8.3616	13.2998	51.5068	10.8307	2.24266	0.00171715	0.00815761	D7M10_RS12270	NZ_CP032618.1	2664502	2666208	+	1707	protein_coding	PTS transporter subunit EIIC && PF00367:phosphotransferase system, EIIB|PF02378:Phosphotransferase system, EIIC	-
D7M10_RS12275	41.8957	32.68	4.77806	4.09225	37.2878	4.43516	3.07715	0.000221662	0.00153432	chbG	NZ_CP032618.1	2666409	2667170	+	762	protein_coding	chitin disaccharide deacetylase && PF04794:YdjC-like protein	-
D7M10_RS12330	114.34	140.057	60.9203	57.2915	127.199	59.1059	1.10598	0.00715469	0.0258386	D7M10_RS12330	NZ_CP032618.1	2674349	2674960	-	612	protein_coding	TetR/AcrR family transcriptional regulator && PF00440:Bacterial regulatory proteins, tetR family	TetR_N
D7M10_RS12340	187.658	254.904	118.257	79.7989	221.281	99.0279	1.16284	0.00225616	0.0101299	D7M10_RS12340	NZ_CP032618.1	2676470	2678503	+	2034	protein_coding	TonB-dependent receptor && PF07715:TonB-dependent Receptor Plug Domain|PF00593:TonB dependent receptor	TonB_dep_Rec
D7M10_RS12345	61.0979	46.6857	14.3342	14.3229	53.8918	14.3285	1.91192	0.00172012	0.00816441	D7M10_RS12345	NZ_CP032618.1	2678672	2679886	+	1215	protein_coding	EAL domain-containing protein && PF00563:EAL domain|PF00072:Response regulator receiver domain	EAL
D7M10_RS12350	130.051	128.852	247.265	314.08	129.452	280.672	-1.11742	0.00096267	0.00518496	D7M10_RS12350	NZ_CP032618.1	2679967	2680446	+	480	protein_coding	VOC family protein && PF06983:3-demethylubiquinone-9 3-methyltransferase	-
D7M10_RS12390	170.201	105.51	60.9203	68.5452	137.855	64.7327	1.09028	0.0101045	0.0341267	D7M10_RS12390	NZ_CP032618.1	2689100	2690320	-	1221	protein_coding	MFS transporter && PF07690:Major Facilitator Superfamily	MFS_1
D7M10_RS12395	125.687	72.8296	46.5861	37.8533	99.2584	42.2197	1.23699	0.00974614	0.0331906	D7M10_RS12395	NZ_CP032618.1	2690440	2691345	+	906	protein_coding	LysR family transcriptional regulator && PF03466:LysR substrate binding domain|PF00126:Bacterial regulatory helix-turn-helix protein, lysR family	LysR_substrate
D7M10_RS12460	253.12	309.059	102.728	111.514	281.089	107.121	1.39071	5.32285e-05	0.000460552	D7M10_RS12460	NZ_CP032618.1	2702776	2703666	-	891	protein_coding	LysR family transcriptional regulator && PF03466:LysR substrate binding domain|PF00126:Bacterial regulatory helix-turn-helix protein, lysR family	LysR_substrate
D7M10_RS12490	20.9478	32.68	169.621	91.0526	26.8139	130.337	-2.28122	3.8857e-06	4.50218e-05	D7M10_RS12490	NZ_CP032618.1	2708174	2708614	+	441	protein_coding	cytochrome c && PF00034:Cytochrome c	-
D7M10_RS12495	75.9359	53.2216	360.743	181.082	64.5788	270.913	-2.06548	9.14656e-07	1.19761e-05	D7M10_RS12495	NZ_CP032618.1	2708618	2710039	+	1422	protein_coding	nitric oxide reductase && PF00115:Cytochrome C and Quinol oxidase polypeptide I	-
D7M10_RS12510	31.4218	6.53599	89.5886	51.1531	18.9789	70.3709	-1.88138	0.00432207	0.0171592	D7M10_RS12510	NZ_CP032618.1	2712144	2712863	-	720	protein_coding	Crp/Fnr family transcriptional regulator && PF00027:Cyclic nucleotide-binding domain|PF13545:Crp-like helix-turn-helix domain	cNMP_binding
D7M10_RS12525	53.2424	18.6743	105.117	87.9834	35.9584	96.5504	-1.41994	0.0073829	0.0264689	D7M10_RS12525	NZ_CP032618.1	2714574	2715005	+	432	protein_coding	hypothetical protein && -	-
D7M10_RS12530	34.9131	18.6743	225.763	137.09	26.7937	181.427	-2.75342	3.71198e-09	7.61888e-08	D7M10_RS12530	NZ_CP032618.1	2715046	2715522	-	477	protein_coding	hypothetical protein && PF01814:Hemerythrin HHE cation binding domain	-
D7M10_RS12540	80.3001	74.697	654.594	424.571	77.4986	539.583	-2.79836	9.30064e-16	3.74562e-14	pdxH	NZ_CP032618.1	2717291	2717938	+	648	protein_coding	pyridoxamine 5'-phosphate oxidase && PF01243:Pyridoxamine 5'-phosphate oxidase|PF10590:Pyridoxine 5'-phosphate oxidase C-terminal dimerisation region	Pyridox_oxidase
D7M10_RS12545	54.9881	53.2216	349.993	212.797	54.1049	281.395	-2.37699	1.07087e-09	2.35237e-08	moaB	NZ_CP032618.1	2718031	2718585	+	555	protein_coding	molybdenum cofactor biosynthesis protein B && PF00994:Probable molybdopterin binding domain	-
D7M10_RS12550	150.999	134.455	622.342	418.433	142.727	520.387	-1.8651	2.26281e-08	3.95695e-07	D7M10_RS12550	NZ_CP032618.1	2718582	2719817	+	1236	protein_coding	molybdopterin molybdotransferase MoeA && PF00994:Probable molybdopterin binding domain|PF03453:MoeA N-terminal region (domain I and II)|PF03454:MoeA C-terminal region (domain IV)	-
D7M10_RS12555	120.45	112.046	406.135	291.573	116.248	348.854	-1.5841	3.58395e-06	4.19653e-05	D7M10_RS12555	NZ_CP032618.1	2719882	2720877	+	996	protein_coding	U32 family peptidase && PF01136:Peptidase family U32	-
D7M10_RS12560	95.1381	78.4319	314.157	192.336	86.785	253.247	-1.54261	5.53989e-05	0.000475768	D7M10_RS12560	NZ_CP032618.1	2720888	2721778	+	891	protein_coding	U32 family peptidase && PF01136:Peptidase family U32	-
D7M10_RS12565	36.6587	48.5531	133.786	101.283	42.6059	117.534	-1.46375	0.000920798	0.00501533	D7M10_RS12565	NZ_CP032618.1	2721772	2722239	+	468	protein_coding	lipid carrier protein && PF02036:SCP-2 sterol transfer family	-
D7M10_RS12575	194.64	160.599	53.7532	64.453	177.62	59.1031	1.58549	5.20964e-05	0.000453265	D7M10_RS12575	NZ_CP032618.1	2723727	2724605	+	879	protein_coding	LysR family transcriptional regulator && PF00126:Bacterial regulatory helix-turn-helix protein, lysR family|PF03466:LysR substrate binding domain	LysR_substrate
D7M10_RS12590	126.56	44.8182	9.55612	27.6227	85.6891	18.5894	2.19169	0.000633076	0.00370234	D7M10_RS12590	NZ_CP032618.1	2726377	2727267	-	891	protein_coding	DMT family transporter && PF00892:EamA-like transporter family	DUF6
D7M10_RS12595	287.16	188.61	89.5886	79.7989	237.885	84.6938	1.49168	8.20186e-05	0.000661625	D7M10_RS12595	NZ_CP032618.1	2727360	2728682	+	1323	protein_coding	PLP-dependent aminotransferase family protein && PF00155:Aminotransferase class I and II|PF00392:Bacterial regulatory proteins, gntR family	Aminotran_1_2
D7M10_RS12605	866.717	818.866	232.93	392.856	842.792	312.893	1.42761	1.22374e-05	0.000128059	D7M10_RS12605	NZ_CP032618.1	2734489	2735898	+	1410	protein_coding	NAD(P)/FAD-dependent oxidoreductase && PF01266:FAD dependent oxidoreductase|PF04324:BFD-like [2Fe-2S] binding domain	DAO
D7M10_RS12610	775.07	789.921	290.267	308.965	782.496	299.616	1.38464	1.28885e-06	1.65097e-05	D7M10_RS12610	NZ_CP032618.1	2735885	2737123	+	1239	protein_coding	NAD(P)/FAD-dependent oxidoreductase && PF07992:Pyridine nucleotide-disulphide oxidoreductase	Pyr_redox_2
D7M10_RS12615	940.908	921.575	377.467	419.456	931.241	398.461	1.22431	1.32814e-05	0.000138439	D7M10_RS12615	NZ_CP032618.1	2737149	2738564	+	1416	protein_coding	glycerol kinase && PF02782:FGGY family of carbohydrate kinases, C-terminal domain|PF00370:FGGY family of carbohydrate kinases, N-terminal domain	FGGY_N
D7M10_RS12625	332.547	427.641	160.065	173.921	380.094	166.993	1.18569	0.000268035	0.0017878	eutH	NZ_CP032618.1	2739735	2740979	+	1245	protein_coding	ethanolamine utilization protein EutH && PF04346:Ethanolamine utilisation protein, EutH	-
D7M10_RS12635	237.409	324.932	106.312	124.814	281.171	115.563	1.28098	0.000282931	0.00187539	D7M10_RS12635	NZ_CP032618.1	2741585	2742430	+	846	protein_coding	DUF1989 domain-containing protein && PF09347:Domain of unknown function (DUF1989)	-
D7M10_RS12645	114.34	104.576	53.7532	43.9917	109.458	48.8724	1.16611	0.00697138	0.0253488	D7M10_RS12645	NZ_CP032618.1	2743218	2744183	+	966	protein_coding	DUF4880 domain-containing protein && PF04773:FecR protein|PF16220:Domain of unknown function (DUF4880)	-
D7M10_RS12650	178.057	87.769	52.5587	56.2685	132.913	54.4136	1.28891	0.00511986	0.0197943	D7M10_RS12650	NZ_CP032618.1	2744281	2747118	+	2838	protein_coding	TonB-dependent receptor && PF07715:TonB-dependent Receptor Plug Domain|PF00593:TonB dependent receptor|PF07660:Secretin and TonB N terminus short domain	TonB_dep_Rec
D7M10_RS12655	103.866	46.6857	28.6684	18.4151	75.276	23.5417	1.68499	0.0035299	0.0146258	D7M10_RS12655	NZ_CP032618.1	2747129	2747938	-	810	protein_coding	helix-turn-helix transcriptional regulator && PF13560:Helix-turn-helix domain	-
D7M10_RS12660	41.8957	12.1383	3.58354	3.06919	27.017	3.32637	3.02885	0.0029406	0.0125863	D7M10_RS12660	NZ_CP032618.1	2748051	2748362	+	312	protein_coding	DUF2834 domain-containing protein && -	-
D7M10_RS12680	110.849	136.322	349.993	533.016	123.586	441.504	-1.83857	1.18382e-07	1.85639e-06	D7M10_RS12680	NZ_CP032618.1	2749829	2750113	-	285	protein_coding	hypothetical protein && -	-
D7M10_RS12695	65.462	28.9451	9.55612	9.20757	47.2036	9.38184	2.3336	0.00112019	0.00578711	D7M10_RS12695	NZ_CP032618.1	2752256	2752984	-	729	protein_coding	hypothetical protein && -	-
D7M10_RS12700	139.652	89.6364	25.0848	47.0609	114.644	36.0729	1.66078	0.000683445	0.0039707	mgtA	NZ_CP032618.1	2753092	2755806	-	2715	protein_coding	magnesium-translocating P-type ATPase && PF00702:haloacid dehalogenase-like hydrolase|PF00689:Cation transporting ATPase, C-terminus|PF00122:E1-E2 ATPase|PF00690:Cation transporter/ATPase, N-terminus	E1-E2_ATPase
D7M10_RS12710	81.1729	50.4205	23.8903	28.6458	65.7967	26.268	1.3232	0.0148144	0.0460544	D7M10_RS12710	NZ_CP032618.1	2756606	2757217	-	612	protein_coding	LysE family transporter && PF01810:LysE type translocator	-
D7M10_RS12715	251.374	219.423	105.117	117.652	235.398	111.385	1.07876	0.00191997	0.00887525	D7M10_RS12715	NZ_CP032618.1	2757263	2758090	-	828	protein_coding	AraC family transcriptional regulator && PF02311:AraC-like ligand binding domain|PF12833:Helix-turn-helix domain	AraC_binding
D7M10_RS12730	89.9012	25.2103	8.3616	14.3229	57.5557	11.3422	2.33561	0.00128533	0.00648276	D7M10_RS12730	NZ_CP032618.1	2759325	2760608	-	1284	protein_coding	arsenic transporter && PF02040:Arsenical pump membrane protein	ArsB
D7M10_RS12765	167.583	84.0342	17.9177	45.0148	125.808	31.4662	1.98921	0.000196067	0.00138832	D7M10_RS12765	NZ_CP032618.1	2763783	2765417	-	1635	protein_coding	ABC-F family ATP-binding cassette domain-containing protein && PF00005:ABC transporter	ABC_tran
D7M10_RS12800	197.259	207.284	95.5612	94.1218	202.272	94.8415	1.09276	0.0021845	0.00986644	alkB	NZ_CP032618.1	2771609	2772277	-	669	protein_coding	DNA oxidative demethylase AlkB && PF13532:2OG-Fe(II) oxygenase superfamily	-
D7M10_RS12865	123.069	66.2936	11.9451	37.8533	94.6811	24.8992	1.91376	0.000993225	0.00527471	D7M10_RS12865	NZ_CP032618.1	2779859	2782468	-	2610	protein_coding	outer membrane usher protein && PF13953:PapC C-terminal domain|PF00577:Outer membrane usher protein|PF13954:PapC N-terminal domain	-
D7M10_RS12880	15.7109	6.53599	43.0025	37.8533	11.1234	40.4279	-1.85459	0.00781062	0.0277548	D7M10_RS12880	NZ_CP032618.1	2784295	2784480	-	186	protein_coding	hypothetical protein && -	-
D7M10_RS12910	513.222	532.216	205.457	191.313	522.719	198.385	1.39819	3.59828e-06	4.20406e-05	ahpF	NZ_CP032618.1	2790033	2791586	+	1554	protein_coding	alkyl hydroperoxide reductase subunit F && PF07992:Pyridine nucleotide-disulphide oxidoreductase|PF13192:Thioredoxin domain	Pyr_redox_2
D7M10_RS12915	584.794	624.654	302.212	261.904	604.724	282.058	1.10095	0.000195208	0.00138548	gloA	NZ_CP032618.1	2791725	2792246	-	522	protein_coding	lactoylglutathione lyase && PF00903:Glyoxalase/Bleomycin resistance protein/Dioxygenase superfamily	Glyoxalase
D7M10_RS12925	501.003	579.836	3829.61	3349.51	540.419	3589.56	-2.73175	7.06947e-24	5.78174e-22	D7M10_RS12925	NZ_CP032618.1	2793178	2793543	-	366	protein_coding	transcriptional regulator && -	-
D7M10_RS12930	313.345	248.368	565.006	635.322	280.856	600.164	-1.0954	0.000295259	0.00194257	D7M10_RS12930	NZ_CP032618.1	2793741	2795282	-	1542	protein_coding	EAL domain-containing protein && PF00563:EAL domain|PF12792:CSS motif domain associated with EAL	EAL
D7M10_RS12960	92.5197	46.6857	23.8903	24.5535	69.6027	24.2219	1.52395	0.00659575	0.0242483	D7M10_RS12960	NZ_CP032618.1	2800595	2801497	-	903	protein_coding	LysR family transcriptional regulator && PF00126:Bacterial regulatory helix-turn-helix protein, lysR family|PF03466:LysR substrate binding domain	LysR_substrate
D7M10_RS12965	64.5892	31.7462	9.55612	21.4843	48.1677	15.5202	1.62313	0.0158772	0.0486472	D7M10_RS12965	NZ_CP032618.1	2801599	2802303	+	705	protein_coding	SDR family oxidoreductase && PF00106:short chain dehydrogenase	adh_short
D7M10_RS12980	328.183	221.29	106.312	132.998	274.736	119.655	1.19795	0.000976632	0.00521786	D7M10_RS12980	NZ_CP032618.1	2805115	2806263	+	1149	protein_coding	glycerate kinase && PF02595:Glycerate kinase family	-
D7M10_RS12990	285.414	254.904	139.758	108.445	270.159	124.101	1.12457	0.00108867	0.00564621	D7M10_RS12990	NZ_CP032618.1	2806824	2807525	-	702	protein_coding	aspartate/glutamate racemase family protein && PF01177:Asp/Glu/Hydantoin racemase	Asp_Glu_race
D7M10_RS13015	125.687	60.6913	31.0574	47.0609	93.1892	39.0591	1.25118	0.0153597	0.0473896	D7M10_RS13015	NZ_CP032618.1	2811063	2812733	+	1671	protein_coding	nitrite/sulfite reductase && PF01077:Nitrite and sulphite reductase 4Fe-4S domain|PF03460:Nitrite/Sulfite reductase ferredoxin-like half domain	-
D7M10_RS13020	63.7164	22.4091	10.7506	5.11531	43.0627	7.93297	2.45824	0.00181199	0.00850178	D7M10_RS13020	NZ_CP032618.1	2812730	2813224	+	495	protein_coding	DUF934 domain-containing protein && PF06073:Bacterial protein of unknown function (DUF934)	-
D7M10_RS13025	653.747	705.887	2347.22	2552.54	679.817	2449.88	-1.84963	4.17102e-12	1.1609e-10	D7M10_RS13025	NZ_CP032618.1	2813366	2814037	+	672	protein_coding	DUF3313 domain-containing protein && PF11769:Protein of unknown function (DUF3313)	-
D7M10_RS13030	48.0055	43.8845	132.591	192.336	45.945	162.463	-1.82349	1.10934e-05	0.000117241	D7M10_RS13030	NZ_CP032618.1	2814161	2814523	-	363	protein_coding	response regulator && PF00072:Response regulator receiver domain	Response_reg
D7M10_RS13055	96.8838	104.576	204.262	204.613	100.73	204.437	-1.02145	0.00375104	0.0153271	D7M10_RS13055	NZ_CP032618.1	2820946	2821323	+	378	protein_coding	response regulator && PF00072:Response regulator receiver domain	Response_reg
D7M10_RS13060	139.652	90.5702	193.511	273.158	115.111	233.335	-1.01956	0.0072728	0.0262117	D7M10_RS13060	NZ_CP032618.1	2821454	2823124	-	1671	protein_coding	response regulator && PF02518:Histidine kinase-, DNA gyrase B-, and HSP90-like ATPase|PF00072:Response regulator receiver domain|PF00512:His Kinase A (phospho-acceptor) domain	HATPase_c
D7M10_RS13065	143.144	180.207	361.938	565.754	161.675	463.846	-1.52213	1.04013e-05	0.000110147	D7M10_RS13065	NZ_CP032618.1	2823121	2824623	-	1503	protein_coding	AAA family ATPase && PF06745:KaiC	-
D7M10_RS13130	165.837	203.549	603.23	327.38	184.693	465.305	-1.33215	0.00024778	0.0016737	D7M10_RS13130	NZ_CP032618.1	2837235	2838869	-	1635	protein_coding	methyl-accepting chemotaxis protein && PF00015:Methyl-accepting chemotaxis protein (MCP) signalling domain|PF00672:HAMP domain|PF08269:Cache domain	Cache_2
D7M10_RS13155	63.7164	57.8902	13.1397	15.3459	60.8033	14.2428	2.09079	0.000391184	0.0024639	D7M10_RS13155	NZ_CP032618.1	2841817	2842428	+	612	protein_coding	FMN-dependent NADH-azoreductase && PF02525:Flavodoxin-like fold	Flavodoxin_2
D7M10_RS13170	601.378	876.757	358.354	364.21	739.067	361.282	1.03227	0.00086912	0.00480774	D7M10_RS13170	NZ_CP032618.1	2844995	2846581	-	1587	protein_coding	ABC-F family ATPase && PF12848:ABC transporter|PF00005:ABC transporter	ABC_tran
D7M10_RS13220	173.693	109.244	54.9477	82.8681	141.468	68.9079	1.03473	0.0164428	0.049913	D7M10_RS13220	NZ_CP032618.1	2854156	2854719	-	564	protein_coding	TetR/AcrR family transcriptional regulator && PF00440:Bacterial regulatory proteins, tetR family	TetR_N
D7M10_RS13240	107.358	42.0171	27.4738	25.5766	74.6874	26.5252	1.49623	0.00941807	0.0323218	efeB	NZ_CP032618.1	2858553	2859842	-	1290	protein_coding	deferrochelatase/peroxidase EfeB && PF04261:Dyp-type peroxidase family	-
D7M10_RS13260	137.907	50.4205	32.2519	37.8533	94.1636	35.0526	1.42546	0.00927977	0.0319917	D7M10_RS13260	NZ_CP032618.1	2863254	2864669	-	1416	protein_coding	TolC family protein && PF02321:Outer membrane efflux protein	OEP
D7M10_RS13285	115.213	169.002	351.187	286.458	142.108	318.822	-1.16606	0.000824693	0.00460995	D7M10_RS13285	NZ_CP032618.1	2872116	2872742	-	627	protein_coding	LysE family translocator && PF01810:LysE type translocator	-
D7M10_RS13310	768.088	600.377	2544.32	2366.34	684.233	2455.33	-1.8431	3.22344e-11	8.1599e-10	D7M10_RS13310	NZ_CP032618.1	2875912	2877525	+	1614	protein_coding	methyl-accepting chemotaxis protein && PF00015:Methyl-accepting chemotaxis protein (MCP) signalling domain|PF00672:HAMP domain	HAMP
D7M10_RS13370	147.508	107.377	34.6409	42.9686	127.442	38.8048	1.71296	0.000116616	0.000893274	D7M10_RS13370	NZ_CP032618.1	2889062	2890228	-	1167	protein_coding	MFS transporter && PF07690:Major Facilitator Superfamily	MFS_1
D7M10_RS13375	64.5892	38.2822	19.1122	15.3459	51.4357	17.2291	1.58314	0.0100194	0.0339257	D7M10_RS13375	NZ_CP032618.1	2890323	2891216	+	894	protein_coding	LysR family transcriptional regulator && PF03466:LysR substrate binding domain|PF00126:Bacterial regulatory helix-turn-helix protein, lysR family	LysR_substrate
D7M10_RS13400	102.121	115.78	224.569	217.912	108.951	221.241	-1.02222	0.00325455	0.0136985	D7M10_RS13400	NZ_CP032618.1	2895640	2896077	+	438	protein_coding	tetratricopeptide repeat protein && -	-
D7M10_RS13420	213.843	486.464	1833.58	1327.94	350.154	1580.76	-2.17508	6.66393e-09	1.31205e-07	D7M10_RS13420	NZ_CP032618.1	2898571	2899656	+	1086	protein_coding	taurine catabolism dioxygenase TauD && PF02668:Taurine catabolism dioxygenase TauD, TfdA family	-
D7M10_RS13425	81.1729	207.284	473.028	374.441	144.229	423.734	-1.55597	0.000167004	0.00121782	D7M10_RS13425	NZ_CP032618.1	2899661	2900419	+	759	protein_coding	TSUP family transporter && PF01925:Sulfite exporter TauE/SafE	-
D7M10_RS13430	91.6468	196.08	513.641	330.449	143.863	422.045	-1.55326	0.000112433	0.000862476	D7M10_RS13430	NZ_CP032618.1	2900435	2900914	+	480	protein_coding	YbaK/prolyl-tRNA synthetase associated domain-containing protein && PF04073:Aminoacyl-tRNA editing domain	-
D7M10_RS13440	135.288	202.616	499.307	352.957	168.952	426.132	-1.33468	0.000134628	0.00100943	D7M10_RS13440	NZ_CP032618.1	2901190	2902404	+	1215	protein_coding	aldose 1-epimerase family protein && PF14486:Domain of unknown function (DUF4432)	-
D7M10_RS13480	44.5142	28.0114	8.3616	8.1845	36.2628	8.27305	2.13377	0.0043585	0.017278	D7M10_RS13480	NZ_CP032618.1	2913524	2914606	-	1083	protein_coding	4-oxalomesaconate tautomerase && PF04303:PrpF protein	-
D7M10_RS13510	315.963	673.207	1601.84	1766.83	494.585	1684.34	-1.76848	5.6387e-07	7.70574e-06	D7M10_RS13510	NZ_CP032618.1	2921981	2923435	+	1455	protein_coding	TrkH family potassium uptake protein && PF02386:Cation transport protein	-
D7M10_RS13520	519.332	699.351	3929.95	2597.56	609.342	3263.76	-2.42127	6.00164e-15	2.24681e-13	D7M10_RS13520	NZ_CP032618.1	2924785	2926161	+	1377	protein_coding	Rieske 2Fe-2S domain-containing protein && PF00848:Ring hydroxylating alpha subunit (catalytic domain)|PF00355:Rieske [2Fe-2S] domain	-
D7M10_RS13525	98.6295	148.46	840.938	551.431	123.545	696.185	-2.49494	9.63168e-13	2.99427e-11	benB	NZ_CP032618.1	2926158	2926646	+	489	protein_coding	benzoate 1%2C2-dioxygenase small subunit && PF00866:Ring hydroxylating beta subunit	-
D7M10_RS13530	258.357	398.695	1985.28	1266.55	328.526	1625.92	-2.30738	5.63469e-12	1.52826e-10	D7M10_RS13530	NZ_CP032618.1	2926657	2927679	+	1023	protein_coding	ring-hydroxylating dioxygenase ferredoxin reductase family protein && PF00970:Oxidoreductase FAD-binding domain|PF00175:Oxidoreductase NAD-binding domain|PF00111:2Fe-2S iron-sulfur cluster binding domain	NAD_binding_1
D7M10_RS13535	159.727	233.428	1236.32	713.075	196.578	974.699	-2.30995	5.24866e-11	1.30382e-09	D7M10_RS13535	NZ_CP032618.1	2927690	2928451	+	762	protein_coding	1%2C6-dihydroxycyclohexa-2%2C4-diene-1-carboxylate dehydrogenase && PF00106:short chain dehydrogenase	adh_short
D7M10_RS13540	260.975	394.027	891.108	531.993	327.501	711.55	-1.11917	0.00141981	0.00701458	D7M10_RS13540	NZ_CP032618.1	2928505	2929839	+	1335	protein_coding	MFS transporter && PF07690:Major Facilitator Superfamily	MFS_1
D7M10_RS13570	144.016	51.3542	35.8354	33.7611	97.6853	34.7983	1.49141	0.00647643	0.0238426	D7M10_RS13570	NZ_CP032618.1	2934726	2936216	-	1491	protein_coding	MFS transporter && PF07690:Major Facilitator Superfamily	MFS_1
D7M10_RS13605	180.675	177.405	494.529	531.993	179.04	513.261	-1.51957	5.20769e-07	7.19066e-06	D7M10_RS13605	NZ_CP032618.1	2941240	2942454	-	1215	protein_coding	low temperature requirement protein A && PF06772:Bacterial low temperature requirement A protein (LtrA)	-
D7M10_RS13610	136.161	138.19	384.634	352.957	137.175	368.795	-1.42654	7.72585e-06	8.38997e-05	D7M10_RS13610	NZ_CP032618.1	2942632	2943558	-	927	protein_coding	AraC family transcriptional regulator && PF06719:AraC-type transcriptional regulator N-terminus|PF12833:Helix-turn-helix domain	AraC_N
D7M10_RS13615	175.438	176.472	608.008	707.96	175.955	657.984	-1.90321	2.26886e-10	5.31334e-09	D7M10_RS13615	NZ_CP032618.1	2944038	2944655	+	618	protein_coding	hypothetical protein && -	-
D7M10_RS13620	96.011	153.129	243.681	259.858	124.57	251.77	-1.01665	0.00521501	0.02006	D7M10_RS13620	NZ_CP032618.1	2944800	2945258	+	459	protein_coding	(2Fe-2S)-binding protein && PF01799:[2Fe-2S] binding domain|PF00111:2Fe-2S iron-sulfur cluster binding domain	Fer2
D7M10_RS13630	195.513	169.936	367.911	381.602	182.725	374.757	-1.03607	0.000967853	0.00519627	D7M10_RS13630	NZ_CP032618.1	2947459	2948442	+	984	protein_coding	XdhC family protein && PF13478:XdhC Rossmann domain|PF02625:XdhC and CoxI family	-
D7M10_RS13635	95.1381	107.377	212.624	248.604	101.258	230.614	-1.18861	0.000712846	0.00409674	D7M10_RS13635	NZ_CP032618.1	2948432	2949412	+	981	protein_coding	radical SAM protein && PF06463:Molybdenum Cofactor Synthesis C|PF04055:Radical SAM superfamily	Radical_SAM
D7M10_RS13640	27.0576	21.4754	66.8928	84.9142	24.2665	75.9035	-1.64537	0.00137385	0.00685038	D7M10_RS13640	NZ_CP032618.1	2949419	2949823	+	405	protein_coding	NTP transferase domain-containing protein && PF12804:MobA-like NTP transferase domain	-
D7M10_RS13645	34.0403	23.3428	94.3667	102.306	28.6915	98.3365	-1.77523	0.000196622	0.00138832	D7M10_RS13645	NZ_CP032618.1	2950292	2950462	+	171	protein_coding	ribbon-helix-helix protein%2C CopG family && -	-
D7M10_RS13650	77.6816	73.7633	152.898	208.705	75.7225	180.801	-1.25697	0.00100617	0.00532216	D7M10_RS13650	NZ_CP032618.1	2950546	2951145	+	600	protein_coding	hypothetical protein && -	-
D7M10_RS13685	145.762	147.527	320.13	425.594	146.644	372.862	-1.34728	4.26258e-05	0.000384065	D7M10_RS13685	NZ_CP032618.1	2957645	2959054	+	1410	protein_coding	hypothetical protein && -	-
D7M10_RS13710	409.356	300.656	1830	2337.7	355.006	2083.85	-2.55308	1.12343e-17	5.14127e-16	D7M10_RS13710	NZ_CP032618.1	2965826	2966098	-	273	protein_coding	DUF1652 domain-containing protein && -	-
D7M10_RS13725	144.889	188.61	87.1996	77.7528	166.75	82.4762	1.01627	0.00799594	0.0282622	D7M10_RS13725	NZ_CP032618.1	2968663	2969004	+	342	protein_coding	cupin domain-containing protein && PF05899:Protein of unknown function (DUF861)	Cupin_3
D7M10_RS13730	438.159	518.211	237.708	203.59	478.185	220.649	1.11655	0.000314854	0.00204867	D7M10_RS13730	NZ_CP032618.1	2969065	2970144	+	1080	protein_coding	polyamine ABC transporter substrate-binding protein && PF13416:Bacterial extracellular solute-binding protein	-
D7M10_RS13740	94.2653	60.6913	29.8629	32.738	77.4783	31.3004	1.30737	0.0101187	0.0341531	D7M10_RS13740	NZ_CP032618.1	2971366	2972730	+	1365	protein_coding	APC family permease && PF13520:Amino acid permease	-
D7M10_RS13745	172.82	105.51	68.0873	67.5222	139.165	67.8047	1.03837	0.0137487	0.0433499	D7M10_RS13745	NZ_CP032618.1	2972740	2973837	+	1098	protein_coding	P1 family peptidase && PF03576:Peptidase family S58	-
D7M10_RS13750	1142.53	1830.08	65024.6	52093.3	1486.3	58559	-5.30024	6.93918e-68	3.35351e-65	D7M10_RS13750	NZ_CP032618.1	2974264	2975712	+	1449	protein_coding	serralysin family metalloprotease && PF00413:Matrixin|PF08548:Peptidase M10 serralysin C terminal	-
D7M10_RS13755	110.849	103.642	734.627	537.108	107.246	635.867	-2.56691	2.04435e-15	8.11026e-14	D7M10_RS13755	NZ_CP032618.1	2975779	2976153	+	375	protein_coding	AprI/Inh family metalloprotease inhibitor && PF02974:Protease inhibitor Inh	-
D7M10_RS13760	179.802	149.394	1392.8	1085.47	164.598	1239.14	-2.91148	4.34249e-22	2.95958e-20	D7M10_RS13760	NZ_CP032618.1	2976331	2978082	+	1752	protein_coding	type I secretion system permease/ATPase && PF00664:ABC transporter transmembrane region|PF00005:ABC transporter	ABC_tran
D7M10_RS13765	175.438	138.19	971.141	647.599	156.814	809.37	-2.36652	6.15999e-13	1.93766e-11	D7M10_RS13765	NZ_CP032618.1	2978079	2979401	+	1323	protein_coding	HlyD family type I secretion periplasmic adaptor subunit && PF00529:HlyD membrane-fusion protein of T1SS	HlyD
D7M10_RS13770	125.687	86.8353	752.544	652.714	106.261	702.629	-2.72349	4.95104e-17	2.10558e-15	D7M10_RS13770	NZ_CP032618.1	2979404	2980741	+	1338	protein_coding	TolC family outer membrane protein && PF02321:Outer membrane efflux protein	OEP
D7M10_RS13775	402.373	279.18	1878.97	1208.24	340.777	1543.6	-2.17862	2.89297e-11	7.42949e-10	D7M10_RS13775	NZ_CP032618.1	2980808	2983732	+	2925	protein_coding	autotransporter serine protease && PF03797:Autotransporter beta-domain|PF12951:Autotransporter-associated beta strand repeat|PF00082:Subtilase family	Peptidase_S8
D7M10_RS13780	484.419	411.767	3815.28	2554.59	448.093	3184.93	-2.82903	4.60986e-21	2.84954e-19	D7M10_RS13780	NZ_CP032618.1	2983764	2986895	+	3132	protein_coding	autotransporter serine protease && PF00082:Subtilase family|PF12951:Autotransporter-associated beta strand repeat|PF03797:Autotransporter beta-domain	Peptidase_S8
D7M10_RS13785	238.282	162.466	635.482	424.571	200.374	530.027	-1.40183	4.9642e-05	0.000436193	D7M10_RS13785	NZ_CP032618.1	2986997	2988844	+	1848	protein_coding	polyurethanase && -	-
D7M10_RS13810	83.7914	89.6364	23.8903	31.7149	86.7139	27.8026	1.63612	0.000888985	0.00490742	D7M10_RS13810	NZ_CP032618.1	2994220	2994651	-	432	protein_coding	nuclear transport factor 2 family protein && PF12680:SnoaL-like domain	-
D7M10_RS13815	132.67	116.714	25.0848	39.8995	124.692	32.4921	1.93292	2.44545e-05	0.000235081	D7M10_RS13815	NZ_CP032618.1	2995160	2996110	-	951	protein_coding	alpha-E domain-containing protein && PF04168:A predicted alpha-helical domain with a conserved ER motif.	-
D7M10_RS13820	191.149	181.14	70.4764	89.0065	186.145	79.7414	1.22062	0.00110065	0.00569375	D7M10_RS13820	NZ_CP032618.1	2996113	2997522	-	1410	protein_coding	circularly permuted type 2 ATP-grasp protein && PF14403:Circularly permuted ATP-grasp type 2	-
D7M10_RS13825	43.6414	30.8125	60.9203	116.629	37.2269	88.7747	-1.25594	0.0132018	0.0421254	D7M10_RS13825	NZ_CP032618.1	2997898	2998443	+	546	protein_coding	hypothetical protein && -	-
D7M10_RS13830	78.5544	47.6194	336.853	636.345	63.0869	486.599	-2.94638	2.40854e-13	7.95267e-12	D7M10_RS13830	NZ_CP032618.1	2998529	2998756	+	228	protein_coding	hypothetical protein && -	-
D7M10_RS13855	76.8088	157.797	26.2793	55.2454	117.303	40.7624	1.51613	0.00341399	0.0142567	D7M10_RS13855	NZ_CP032618.1	3003109	3003579	+	471	protein_coding	hypothetical protein && PF12681:Glyoxalase-like domain	-
D7M10_RS13860	116.086	210.085	56.1422	51.1531	163.086	53.6477	1.6042	0.000228936	0.00156248	D7M10_RS13860	NZ_CP032618.1	3003579	3004481	+	903	protein_coding	glycine/betaine ABC transporter && PF04069:Substrate binding domain of ABC-type glycine betaine transport system	-
D7M10_RS13945	29.6761	24.2765	9.55612	2.04613	26.9763	5.80112	2.24813	0.0124355	0.0400892	D7M10_RS13945	NZ_CP032618.1	3015051	3015776	+	726	protein_coding	molecular chaperone && PF02753:Pili assembly chaperone PapD, C-terminal domain|PF00345:Pili and flagellar-assembly chaperone, PapD N-terminal domain	-
D7M10_RS13955	102.121	35.4811	23.8903	21.4843	68.8009	22.6873	1.60392	0.00864805	0.0301463	D7M10_RS13955	NZ_CP032618.1	3016851	3019661	+	2811	protein_coding	response regulator && PF00072:Response regulator receiver domain|PF02518:Histidine kinase-, DNA gyrase B-, and HSP90-like ATPase|PF00512:His Kinase A (phospho-acceptor) domain	Response_reg
D7M10_RS13975	128.306	222.224	53.7532	49.107	175.265	51.4301	1.76914	3.56757e-05	0.000329257	D7M10_RS13975	NZ_CP032618.1	3024981	3025583	+	603	protein_coding	type 1 fimbrial protein && PF00419:Fimbrial protein	-
D7M10_RS13980	24.4392	28.0114	3.58354	5.11531	26.2253	4.34943	2.58185	0.00443099	0.0175392	D7M10_RS13980	NZ_CP032618.1	3025657	3026403	+	747	protein_coding	molecular chaperone && PF00345:Pili and flagellar-assembly chaperone, PapD N-terminal domain|PF02753:Pili assembly chaperone PapD, C-terminal domain	-
D7M10_RS13985	104.739	69.0948	16.7232	26.5996	86.917	21.6614	1.99717	0.000179152	0.00129047	D7M10_RS13985	NZ_CP032618.1	3026492	3029065	+	2574	protein_coding	fimbrial biogenesis outer membrane usher protein && PF13953:PapC C-terminal domain|PF13954:PapC N-terminal domain|PF00577:Outer membrane usher protein	-
D7M10_RS14060	231.299	300.656	1239.91	1317.71	265.977	1278.81	-2.26601	6.50511e-15	2.41826e-13	D7M10_RS14060	NZ_CP032618.1	3044446	3044895	+	450	protein_coding	SRPBCC family protein && PF10604:Polyketide cyclase / dehydrase and lipid transport	-
D7M10_RS14080	1446.27	1617.19	3099.77	3799.66	1531.73	3449.71	-1.17146	1.55108e-05	0.00015918	glgA	NZ_CP032618.1	3047486	3049045	+	1560	protein_coding	glycogen synthase GlgA && PF00534:Glycosyl transferases group 1|PF08323:Starch synthase catalytic domain	Glycos_transf_1
D7M10_RS14085	654.62	634.925	1359.36	1533.57	644.773	1446.46	-1.16579	1.83994e-05	0.000184549	treZ	NZ_CP032618.1	3049060	3050817	+	1758	protein_coding	malto-oligosyltrehalose trehalohydrolase TreZ && PF11941:Domain of unknown function (DUF3459)|PF00128:Alpha amylase, catalytic domain	-
D7M10_RS14090	769.833	821.667	1606.62	1891.64	795.75	1749.13	-1.13646	3.05675e-05	0.000288115	malQ	NZ_CP032618.1	3050814	3052898	+	2085	protein_coding	4-alpha-glucanotransferase MalQ && PF02446:4-alpha-glucanotransferase	-
D7M10_RS14095	660.73	634.925	1987.67	2285.52	647.827	2136.6	-1.72171	1.80895e-10	4.27396e-09	D7M10_RS14095	NZ_CP032618.1	3052895	3055648	+	2754	protein_coding	malto-oligosyltrehalose synthase TreY&& PF00128:Alpha amylase, catalytic domain	-
D7M10_RS14100	142.271	172.737	1052.37	1256.32	157.504	1154.34	-2.87445	4.78106e-22	3.21723e-20	D7M10_RS14100	NZ_CP032618.1	3055672	3055902	+	231	protein_coding	DUF2934 domain-containing protein && -	-
D7M10_RS14105	327.31	309.993	1533.76	1783.2	318.651	1658.48	-2.37987	1.13154e-17	5.14127e-16	glgX	NZ_CP032618.1	3056015	3058156	+	2142	protein_coding	glycogen debranching protein GlgX && PF00128:Alpha amylase, catalytic domain|PF02922:Carbohydrate-binding module 48 (Isoamylase N-terminal domain)	-
D7M10_RS14110	411.974	316.529	980.697	1142.76	364.252	1061.73	-1.54325	1.64096e-07	2.47822e-06	D7M10_RS14110	NZ_CP032618.1	3058158	3059159	+	1002	protein_coding	acyl-CoA dehydrogenase && PF02770:Acyl-CoA dehydrogenase, middle domain	-
D7M10_RS14115	174.565	154.063	431.22	595.423	164.314	513.321	-1.64388	3.78251e-07	5.33363e-06	D7M10_RS14115	NZ_CP032618.1	3059156	3059914	+	759	protein_coding	PIG-L family deacetylase && PF02585:GlcNAc-PI de-N-acetylase	-
D7M10_RS14120	115.213	100.841	323.714	418.433	108.027	371.073	-1.78066	1.19607e-07	1.87008e-06	D7M10_RS14120	NZ_CP032618.1	3059911	3060510	+	600	protein_coding	methyltransferase domain-containing protein && PF05401:Nodulation protein S (NodS)	-
D7M10_RS14125	102.994	81.233	317.741	383.649	92.1133	350.695	-1.92842	1.7852e-08	3.22794e-07	D7M10_RS14125	NZ_CP032618.1	3060507	3061166	+	660	protein_coding	glycosyltransferase family 2 protein && PF00535:Glycosyl transferase family 2	Glycos_transf_2
D7M10_RS14130	420.703	599.444	2095.18	2447.17	510.073	2271.17	-2.15512	2.57652e-13	8.4548e-12	D7M10_RS14130	NZ_CP032618.1	3061350	3062111	+	762	protein_coding	PIG-L family deacetylase && PF02585:GlcNAc-PI de-N-acetylase	-
D7M10_RS14150	300.252	256.771	719.098	889.042	278.512	804.07	-1.52969	2.82692e-07	4.0726e-06	treS	NZ_CP032618.1	3071679	3074993	-	3315	protein_coding	maltose alpha-D-glucosyltransferase && PF00128:Alpha amylase, catalytic domain|PF16657:Maltogenic Amylase, C-terminal domain	-
D7M10_RS14155	192.895	141.924	489.751	633.276	167.41	561.514	-1.74575	8.50801e-08	1.36642e-06	D7M10_RS14155	NZ_CP032618.1	3075086	3077059	-	1974	protein_coding	alpha-1%2C4-glucan--maltose-1-phosphate maltosyltransferase GlgE && PF11896:Domain of unknown function (DUF3416)|PF00128:Alpha amylase, catalytic domain	-
D7M10_RS14165	62.8435	33.6137	107.506	151.413	48.2286	129.46	-1.42363	0.00186695	0.00869827	D7M10_RS14165	NZ_CP032618.1	3079187	3079681	-	495	protein_coding	MgtC/SapB family protein && PF02308:MgtC family	-
D7M10_RS14170	15.7109	17.7405	97.9502	195.405	16.7257	146.678	-3.13633	7.76262e-10	1.74118e-08	D7M10_RS14170	NZ_CP032618.1	3079801	3080040	+	240	protein_coding	DUF3203 family protein && -	-
D7M10_RS14245	514.968	447.249	99.1447	106.399	481.108	102.772	2.22628	4.88998e-12	1.3469e-10	D7M10_RS14245	NZ_CP032618.1	3103501	3104811	+	1311	protein_coding	sugar ABC transporter substrate-binding protein && PF01547:Bacterial extracellular solute-binding protein	SBP_bac_1
D7M10_RS14250	90.774	64.4262	22.6958	32.738	77.6001	27.7169	1.48051	0.00425387	0.0170027	D7M10_RS14250	NZ_CP032618.1	3104912	3105799	+	888	protein_coding	sugar ABC transporter permease && PF00528:Binding-protein-dependent transport system inner membrane component	BPD_transp_1
D7M10_RS14255	85.537	70.9622	19.1122	15.3459	78.2496	17.2291	2.18837	5.63742e-05	0.000481809	D7M10_RS14255	NZ_CP032618.1	3105810	3106640	+	831	protein_coding	carbohydrate ABC transporter permease && PF00528:Binding-protein-dependent transport system inner membrane component	BPD_transp_1
D7M10_RS14260	228.681	192.345	46.5861	49.107	210.513	47.8465	2.13687	3.53781e-08	6.04727e-07	ugpC	NZ_CP032618.1	3106668	3107771	+	1104	protein_coding	sn-glycerol-3-phosphate ABC transporter ATP-binding protein UgpC && PF00005:ABC transporter|PF08402:TOBE domain	ABC_tran
D7M10_RS14265	292.397	208.218	52.5587	69.5683	250.308	61.0635	2.03221	1.39778e-07	2.14138e-06	D7M10_RS14265	NZ_CP032618.1	3107789	3109261	+	1473	protein_coding	mannitol dehydrogenase family protein && PF01232:Mannitol dehydrogenase Rossmann domain|PF08125:Mannitol dehydrogenase C-terminal domain	Mannitol_dh_C
D7M10_RS14270	253.993	235.296	88.3941	106.399	244.644	97.3963	1.32701	0.000158156	0.0011661	xylB	NZ_CP032618.1	3109313	3110794	+	1482	protein_coding	xylulokinase && PF00370:FGGY family of carbohydrate kinases, N-terminal domain|PF02782:FGGY family of carbohydrate kinases, C-terminal domain	FGGY_N
D7M10_RS14285	185.039	162.466	672.512	696.706	173.753	684.609	-1.97795	3.14554e-11	8.00081e-10	D7M10_RS14285	NZ_CP032618.1	3112576	3112956	+	381	protein_coding	hypothetical protein && -	-
D7M10_RS14290	1063.1	855.281	11351.5	11514.6	959.192	11433	-3.5751	5.95485e-41	1.0552e-38	D7M10_RS14290	NZ_CP032618.1	3112957	3113214	-	258	protein_coding	DUF1652 domain-containing protein && -	-
D7M10_RS14315	167.583	269.843	5912.85	4928.09	218.713	5420.47	-4.63224	6.63847e-51	1.68048e-48	D7M10_RS14315	NZ_CP032618.1	3116590	3117531	-	942	protein_coding	magnesium transporter CorA family protein && PF01544:CorA-like Mg2+ transporter protein	-
D7M10_RS14320	356.113	958.923	30604.7	28373.6	657.518	29489.1	-5.48744	8.22845e-47	1.8226e-44	D7M10_RS14320	NZ_CP032618.1	3117525	3119003	-	1479	protein_coding	RimK family protein && PF13535:ATP-grasp domain|PF14401:RimK-like ATPgrasp N-terminal domain	-
D7M10_RS14325	137.034	130.72	898.275	847.096	133.877	872.686	-2.70428	4.31357e-20	2.43946e-18	D7M10_RS14325	NZ_CP032618.1	3119204	3120295	+	1092	protein_coding	GNAT family N-acetyltransferase && PF00583:Acetyltransferase (GNAT) family|PF11814:Peptidase_C39 like family	Acetyltransf_1
D7M10_RS14355	248.756	315.595	570.978	641.46	282.175	606.219	-1.10393	0.000266393	0.00177908	D7M10_RS14355	NZ_CP032618.1	3125496	3126197	-	702	protein_coding	response regulator transcription factor && PF00072:Response regulator receiver domain|PF00486:Transcriptional regulatory protein, C terminal	Response_reg
D7M10_RS14385	185.039	119.515	302.212	398.995	152.277	350.603	-1.20296	0.000691019	0.00400595	D7M10_RS14385	NZ_CP032618.1	3134729	3136720	-	1992	protein_coding	hypothetical protein && -	-
D7M10_RS14445	156.236	115.78	329.686	427.64	136.008	378.663	-1.47717	1.41672e-05	0.000146238	D7M10_RS14445	NZ_CP032618.1	3148661	3148981	+	321	protein_coding	DUF883 family protein && PF05957:Bacterial protein of unknown function (DUF883)	-
D7M10_RS14455	231.299	252.103	1646.04	2427.73	241.701	2036.88	-3.07552	3.38168e-24	2.85349e-22	D7M10_RS14455	NZ_CP032618.1	3150392	3150661	-	270	protein_coding	PepSY domain-containing protein && -	-
D7M10_RS14460	398.009	366.015	1311.58	1060.92	382.012	1186.25	-1.63431	1.08651e-08	2.08969e-07	D7M10_RS14460	NZ_CP032618.1	3150813	3151811	+	999	protein_coding	FecR family protein && PF04773:FecR protein|PF16220:Domain of unknown function (DUF4880)	-
D7M10_RS14465	2362.74	2305.34	97.9502	72.6375	2334.04	85.2938	4.77856	1.76584e-56	5.21511e-54	D7M10_RS14465	NZ_CP032618.1	3152156	3152617	+	462	protein_coding	FapA	-
D7M10_RS14470	7161.55	10015	585.312	775.482	8588.28	680.397	3.65731	4.5259e-35	6.8742e-33	D7M10_RS14470	NZ_CP032618.1	3152614	3153168	+	555	protein_coding	FapB	-
D7M10_RS14475	56913.6	79448.7	5952.27	7150.19	68181.1	6551.23	3.37949	8.44085e-33	1.12179e-30	D7M10_RS14475	NZ_CP032618.1	3153237	3153992	+	756	protein_coding	FapC	-
D7M10_RS14480	4880.85	7051.4	118.257	164.713	5966.12	141.485	5.39525	3.80645e-66	1.44536e-63	D7M10_RS14480	NZ_CP032618.1	3154058	3154738	+	681	protein_coding	FapD	-
D7M10_RS14485	3016.49	4309.09	54.9477	121.744	3662.79	88.3461	5.36615	1.26018e-48	2.91267e-46	D7M10_RS14485	NZ_CP032618.1	3154776	3155522	+	747	protein_coding	FapE	-
D7M10_RS14495	1734.31	2273.59	490.946	495.162	2003.95	493.054	2.02292	1.00971e-12	3.10268e-11	D7M10_RS14495	NZ_CP032618.1	3156942	3158267	-	1326	protein_coding	sigma-54-dependent Fis family transcriptional regulator && PF02954:Bacterial regulatory protein, Fis family|PF00158:Sigma-54 interaction domain	Sigma54_activat
D7M10_RS14500	5902.06	7896.41	2245.69	2954.61	6899.23	2600.15	1.40766	1.09161e-06	1.41192e-05	D7M10_RS14500	NZ_CP032618.1	3158608	3158874	+	267	protein_coding	hypothetical protein && -	-
D7M10_RS14520	383.171	717.092	235.319	264.973	550.131	250.146	1.13613	0.00142177	0.00701775	cptA	NZ_CP032618.1	3162912	3164645	+	1734	protein_coding	phosphoethanolamine transferase CptA && PF00884:Sulfatase	Sulfatase
D7M10_RS14525	257.484	226.892	57.3367	66.4991	242.188	61.9179	1.96586	9.47719e-08	1.51294e-06	D7M10_RS14525	NZ_CP032618.1	3164796	3165017	+	222	protein_coding	hypothetical protein && -	-
D7M10_RS14620	2430.82	2914.12	1315.16	1323.84	2672.47	1319.5	1.01813	0.000148323	0.00110124	nfuA	NZ_CP032618.1	3185756	3186340	-	585	protein_coding	Fe-S biogenesis protein NfuA && PF01106:NifU-like domain|PF01521:Iron-sulphur cluster biosynthesis	-
D7M10_RS14635	470.454	261.44	126.619	136.067	365.947	131.343	1.47835	6.6752e-05	0.000555327	D7M10_RS14635	NZ_CP032618.1	3192645	3199757	-	7113	protein_coding	hypothetical protein && PF14496:C-terminal novel E3 ligase, LRR-interacting	-
D7M10_RS14660	215.588	130.72	51.3641	60.3607	173.154	55.8624	1.63098	0.000106036	0.000826525	D7M10_RS14660	NZ_CP032618.1	3203877	3207293	-	3417	protein_coding	polyketide synthase && PF02801:Beta-ketoacyl synthase, C-terminal domain|PF03756:A-factor biosynthesis hotdog domain|PF00109:Beta-ketoacyl synthase, N-terminal domain	Ketoacyl-synt_C
D7M10_RS14685	262.721	195.146	494.529	471.632	228.933	483.081	-1.07662	0.000605278	0.00356725	D7M10_RS14685	NZ_CP032618.1	3212203	3212760	-	558	protein_coding	NAD(P)H-dependent oxidoreductase && PF03358:NADPH-dependent FMN reductase	FMN_red
D7M10_RS14690	32.2946	42.9508	95.5612	119.698	37.6227	107.63	-1.51937	0.000799325	0.0044963	D7M10_RS14690	NZ_CP032618.1	3212988	3213212	+	225	protein_coding	hypothetical protein && -	-
D7M10_RS14695	339.53	365.082	185.15	159.598	352.306	172.374	1.03224	0.00122467	0.00621215	D7M10_RS14695	NZ_CP032618.1	3213305	3214204	+	900	protein_coding	LysR family transcriptional regulator && PF00126:Bacterial regulatory helix-turn-helix protein, lysR family|PF03466:LysR substrate binding domain	LysR_substrate
D7M10_RS14700	147.508	164.333	425.247	482.886	155.921	454.066	-1.54279	8.08436e-07	1.07173e-05	D7M10_RS14700	NZ_CP032618.1	3214224	3214787	-	564	protein_coding	GNAT family N-acetyltransferase && PF00583:Acetyltransferase (GNAT) family	Acetyltransf_1
D7M10_RS14705	713.1	801.126	1856.28	1958.14	757.113	1907.21	-1.33303	7.15772e-07	9.63302e-06	D7M10_RS14705	NZ_CP032618.1	3214796	3217051	-	2256	protein_coding	lysine decarboxylase && PF03709:Orn/Lys/Arg decarboxylase, N-terminal domain|PF01276:Orn/Lys/Arg decarboxylase, major domain|PF03711:Orn/Lys/Arg decarboxylase, C-terminal domain	-
D7M10_RS14735	127.433	254.904	462.277	429.686	191.168	445.982	-1.22314	0.000896703	0.00492446	D7M10_RS14735	NZ_CP032618.1	3220798	3222210	+	1413	protein_coding	transglycosylase SLT domain-containing protein && PF01464:Transglycosylase SLT domain|PF06474:MltD lipid attachment motif|PF01476:LysM domain	LysM
D7M10_RS14765	65.462	54.1554	19.1122	23.5304	59.8087	21.3213	1.48501	0.00760685	0.0271214	D7M10_RS14765	NZ_CP032618.1	3229928	3230458	+	531	protein_coding	sigma-70 family RNA polymerase sigma factor && PF08281:Sigma-70, region 4|PF04542:Sigma-70 region 2	Sigma70_r2
D7M10_RS14770	110.849	68.161	28.6684	23.5304	89.505	26.0994	1.78228	0.000519163	0.00313265	D7M10_RS14770	NZ_CP032618.1	3230455	3231423	+	969	protein_coding	DUF4880 domain-containing protein && PF16220:Domain of unknown function (DUF4880)|PF04773:FecR protein	-
D7M10_RS14775	125.687	81.233	11.9451	38.8764	103.46	25.4108	2.01111	0.000326085	0.00211141	D7M10_RS14775	NZ_CP032618.1	3231651	3234119	+	2469	protein_coding	TonB-dependent siderophore receptor && PF07660:Secretin and TonB N terminus short domain|PF00593:TonB dependent receptor|PF07715:TonB-dependent Receptor Plug Domain	TonB_dep_Rec
D7M10_RS14780	177.184	168.068	77.6435	79.7989	172.626	78.7212	1.13263	0.00238674	0.0106086	D7M10_RS14780	NZ_CP032618.1	3234232	3235053	+	822	protein_coding	AraC family transcriptional regulator && PF12833:Helix-turn-helix domain|PF02311:AraC-like ligand binding domain	AraC_binding
D7M10_RS14805	16.5837	13.072	62.1148	115.606	14.8278	88.8604	-2.58453	3.92196e-06	4.53243e-05	D7M10_RS14805	NZ_CP032618.1	3238851	3239063	-	213	protein_coding	hypothetical protein && -	-
D7M10_RS14810	14.8381	9.33713	91.9776	77.7528	12.0876	84.8652	-2.80607	5.14701e-07	7.12539e-06	D7M10_RS14810	NZ_CP032618.1	3239169	3239378	-	210	protein_coding	DUF3079 domain-containing protein && -	-
D7M10_RS14850	20.075	24.2765	113.479	92.0757	22.1758	102.777	-2.21265	5.14127e-06	5.79046e-05	D7M10_RS14850	NZ_CP032618.1	3245234	3245389	-	156	protein_coding	oxidoreductase && -	-
D7M10_RS14855	134.415	328.667	631.898	426.617	231.541	529.258	-1.19311	0.00344035	0.0143555	D7M10_RS14855	NZ_CP032618.1	3245454	3247448	-	1995	protein_coding	ribonucleoside triphosphate reductase && PF13597:Anaerobic ribonucleoside-triphosphate reductase|PF03477:ATP cone domain	-
D7M10_RS14865	99.5023	56.0228	14.3342	25.5766	77.7625	19.9554	1.95374	0.000596909	0.00352183	moaA	NZ_CP032618.1	3248718	3249704	-	987	protein_coding	GTP 3'%2C8-cyclase MoaA && PF13353:4Fe-4S single cluster domain|PF04055:Radical SAM superfamily|PF06463:Molybdenum Cofactor Synthesis C	Radical_SAM
D7M10_RS14885	116.086	62.5588	45.3916	31.7149	89.3224	38.5533	1.21778	0.0160474	0.0491122	narH	NZ_CP032618.1	3252060	3253598	-	1539	protein_coding	nitrate reductase subunit beta && PF14711:Respiratory nitrate reductase beta C-terminal|PF13247:4Fe-4S dicluster domain	-
D7M10_RS14890	233.918	141.924	95.5612	65.476	187.921	80.5186	1.22682	0.0029043	0.0124611	D7M10_RS14890	NZ_CP032618.1	3253600	3257373	-	3774	protein_coding	nitrate reductase subunit alpha && PF00384:Molybdopterin oxidoreductase|PF01568:Molydopterin dinucleotide binding domain|PF14710:Respiratory nitrate reductase alpha N-terminal	-
D7M10_RS14900	96.011	34.5474	21.5013	14.3229	65.2792	17.9121	1.87388	0.00329779	0.0138653	D7M10_RS14900	NZ_CP032618.1	3258838	3260103	-	1266	protein_coding	NarK/NasA family nitrate transporter && PF07690:Major Facilitator Superfamily	MFS_1
D7M10_RS14905	286.287	191.411	500.502	533.016	238.849	516.759	-1.11283	0.000572763	0.00339822	D7M10_RS14905	NZ_CP032618.1	3260414	3262219	+	1806	protein_coding	HAMP domain-containing protein && PF02518:Histidine kinase-, DNA gyrase B-, and HSP90-like ATPase|PF13675:Type IV pili methyl-accepting chemotaxis transducer N-term|PF07730:Histidine kinase|PF00672:HAMP domain	HisKA_3
D7M10_RS14940	199.005	71.8959	41.808	38.8764	135.45	40.3422	1.7495	0.000696086	0.00401835	D7M10_RS14940	NZ_CP032618.1	3267122	3269512	-	2391	protein_coding	TonB-dependent receptor && PF07660:Secretin and TonB N terminus short domain|PF07715:TonB-dependent Receptor Plug Domain|PF00593:TonB dependent receptor	TonB_dep_Rec
D7M10_RS14965	67.2077	43.8845	212.624	104.352	55.5461	158.488	-1.50829	0.00102234	0.00538097	D7M10_RS14965	NZ_CP032618.1	3272046	3272822	-	777	protein_coding	CbbQ/NirQ/NorQ/GpvN family protein && PF08406:CbbQ/NirQ/NorQ C-terminal|PF07728:AAA domain (dynein-related subfamily)	AAA_5
D7M10_RS14970	89.0284	126.985	1864.64	963.725	108.007	1414.18	-3.71136	3.72159e-24	3.09124e-22	D7M10_RS14970	NZ_CP032618.1	3273011	3274693	+	1683	protein_coding	nitrite reductase && PF02239:Cytochrome D1 heme domain|PF13442:Cytochrome C oxidase, cbb3-type, subunit III	-
D7M10_RS14975	21.8207	28.0114	633.093	350.911	24.916	492.002	-4.30462	2.05724e-25	1.95291e-23	D7M10_RS14975	NZ_CP032618.1	3274718	3275032	+	315	protein_coding	c-type cytochrome && PF00034:Cytochrome c	-
D7M10_RS14980	23.5663	20.5417	96.7557	58.3146	22.054	77.5351	-1.80969	0.000696787	0.00401835	D7M10_RS14980	NZ_CP032618.1	3275064	3275375	+	312	protein_coding	cytochrome c && PF13442:Cytochrome C oxidase, cbb3-type, subunit III	-
D7M10_RS14985	94.2653	61.6251	295.045	186.197	77.9452	240.621	-1.62316	4.64321e-05	0.000413456	D7M10_RS14985	NZ_CP032618.1	3275372	3276544	+	1173	protein_coding	protein nirF && PF02239:Cytochrome D1 heme domain	-
D7M10_RS14990	33.1674	25.2103	176.788	138.113	29.1888	157.451	-2.4282	2.39574e-08	4.17566e-07	D7M10_RS14990	NZ_CP032618.1	3276546	3277004	+	459	protein_coding	Lrp/AsnC family transcriptional regulator && -	-
D7M10_RS14995	60.2251	49.4868	246.07	153.459	54.8559	199.765	-1.86173	4.85676e-06	5.524e-05	D7M10_RS14995	NZ_CP032618.1	3277001	3277516	+	516	protein_coding	Lrp/AsnC family transcriptional regulator && -	-
D7M10_RS15000	32.2946	30.8125	111.09	76.7297	31.5536	93.9098	-1.57082	0.00102426	0.00538571	D7M10_RS15000	NZ_CP032618.1	3277509	3277952	+	444	protein_coding	Lrp/AsnC family transcriptional regulator && PF13404:AsnC-type helix-turn-helix domain	-
D7M10_RS15005	42.7685	35.4811	177.983	126.86	39.1248	152.421	-1.9591	4.31989e-06	4.94925e-05	D7M10_RS15005	NZ_CP032618.1	3277927	3278457	+	531	protein_coding	Lrp/AsnC family transcriptional regulator && -	-
D7M10_RS15010	88.1555	70.0285	287.878	217.912	79.092	252.895	-1.67489	4.86311e-06	5.524e-05	nirJ	NZ_CP032618.1	3278515	3279693	+	1179	protein_coding	heme d1 biosynthesis radical SAM protein NirJ && PF13353:4Fe-4S single cluster domain|PF04055:Radical SAM superfamily	Radical_SAM
D7M10_RS15015	73.3175	62.5588	238.903	142.206	67.9381	190.554	-1.48511	0.000255311	0.00170936	cobA	NZ_CP032618.1	3279761	3280594	+	834	protein_coding	uroporphyrinogen-III C-methyltransferase && PF00590:Tetrapyrrole (Corrin/Porphyrin) Methylases	-
D7M10_RS15020	132.67	101.775	400.162	276.227	117.222	338.195	-1.52667	1.66358e-05	0.000169743	D7M10_RS15020	NZ_CP032618.1	3280591	3282051	+	1461	protein_coding	cytochrome C oxidase Cbb3 && PF02239:Cytochrome D1 heme domain|PF13442:Cytochrome C oxidase, cbb3-type, subunit III	-
D7M10_RS15040	109.976	123.25	234.125	253.72	116.613	243.922	-1.06544	0.00179714	0.00846046	D7M10_RS15040	NZ_CP032618.1	3287494	3287754	+	261	protein_coding	hypothetical protein && -	-
D7M10_RS15085	145.762	41.0834	16.7232	46.0378	93.4227	31.3805	1.56647	0.0132939	0.0422923	D7M10_RS15085	NZ_CP032618.1	3296580	3298106	-	1527	protein_coding	sigma 54-interacting transcriptional regulator && PF00158:Sigma-54 interaction domain|PF02954:Bacterial regulatory protein, Fis family	Sigma54_activat
D7M10_RS15150	81.1729	38.2822	19.1122	17.3921	59.7276	18.2522	1.71361	0.00493417	0.01916	D7M10_RS15150	NZ_CP032618.1	3313032	3314360	-	1329	protein_coding	FAD-binding protein && PF04030:D-arabinono-1,4-lactone oxidase|PF01565:FAD binding domain	ALO
D7M10_RS15155	44.5142	18.6743	1.19451	9.20757	31.5942	5.20104	2.56934	0.00550728	0.020897	D7M10_RS15155	NZ_CP032618.1	3314438	3314806	-	369	protein_coding	cytochrome c5 family protein && PF13442:Cytochrome C oxidase, cbb3-type, subunit III	-
D7M10_RS15160	109.976	143.792	1466.86	1798.54	126.884	1632.7	-3.68685	2.97734e-34	4.39653e-32	D7M10_RS15160	NZ_CP032618.1	3314963	3315715	-	753	protein_coding	outer membrane beta-barrel protein && PF13505:Outer membrane protein beta-barrel domain	-
D7M10_RS15170	34.9131	37.3485	213.818	306.919	36.1308	260.369	-2.85105	5.42426e-13	1.72667e-11	D7M10_RS15170	NZ_CP032618.1	3316858	3317100	+	243	protein_coding	hypothetical protein && -	-
D7M10_RS15175	35.7859	16.8068	69.2819	183.128	26.2964	126.205	-2.26236	4.85481e-05	0.000428707	D7M10_RS15175	NZ_CP032618.1	3317151	3317360	-	210	protein_coding	hypothetical protein && -	-
D7M10_RS15210	131.797	81.233	31.0574	38.8764	106.515	34.9669	1.60475	0.000805693	0.00451324	D7M10_RS15210	NZ_CP032618.1	3323859	3325058	+	1200	protein_coding	ABC transporter permease && PF12704:MacB-like periplasmic core domain|PF02687:FtsX-like permease family	-
D7M10_RS15230	80.3001	31.7462	13.1397	13.2998	56.0232	13.2197	2.08499	0.0017471	0.00827033	D7M10_RS15230	NZ_CP032618.1	3330583	3331746	+	1164	protein_coding	gluconolaconase && PF03022:Major royal jelly protein	-
D7M10_RS15255	132.67	127.919	401.357	333.519	130.294	367.438	-1.49497	4.23435e-06	4.86173e-05	D7M10_RS15255	NZ_CP032618.1	3335084	3336016	-	933	protein_coding	flavin oxidoreductase && PF01613:Flavin reductase like domain	Flavin_Reduct
D7M10_RS15280	238.282	126.051	94.3667	67.5222	182.167	80.9444	1.17391	0.00593194	0.0221759	D7M10_RS15280	NZ_CP032618.1	3340049	3342148	-	2100	protein_coding	PQQ-dependent dehydrogenase%2C methanol/ethanol family && PF13360:PQQ-like domain	-
D7M10_RS15330	54.9881	39.2159	10.7506	13.2998	47.102	12.0252	1.96615	0.00261523	0.0114236	D7M10_RS15330	NZ_CP032618.1	3356133	3356804	-	672	protein_coding	general secretion pathway protein GspN && -	-
D7M10_RS15340	137.907	52.2879	15.5287	33.7611	95.0973	24.6449	1.93956	0.00100818	0.00532751	D7M10_RS15340	NZ_CP032618.1	3357229	3358338	-	1110	protein_coding	type II secretion system protein GspL && PF12693:GspL periplasmic domain|PF05134:Type II secretion system (T2SS), protein L	-
D7M10_RS15345	51.4968	21.4754	8.3616	8.1845	36.4861	8.27305	2.1434	0.00589489	0.0220786	D7M10_RS15345	NZ_CP032618.1	3358353	3358943	-	591	protein_coding	prepilin-type N-terminal cleavage/methylation domain-containing protein && PF13544:Type IV pilin N-term methylation site GFxxxE	-
D7M10_RS15370	117.832	52.2879	10.7506	26.5996	85.0598	18.6751	2.17487	0.000335467	0.00216425	tadA	NZ_CP032618.1	3361444	3362892	-	1449	protein_coding	Flp pilus assembly complex ATPase component TadA && PF00437:Type II/IV secretion system protein	-
D7M10_RS15375	127.433	34.5474	13.1397	24.5535	80.9901	18.8466	2.09656	0.00136063	0.00680445	gspD	NZ_CP032618.1	3362898	3364841	-	1944	protein_coding	type II secretion system secretin GspD && PF00263:Bacterial type II and III secretion system protein|PF03958:Bacterial type II/III secretion system short domain	-
D7M10_RS15400	89.0284	35.4811	9.55612	23.5304	62.2547	16.5433	1.90037	0.00402793	0.0162339	gspK	NZ_CP032618.1	3369644	3370609	-	966	protein_coding	type II secretion system minor pseudopilin GspK && PF03934:Type II secretion system (T2SS), protein K	-
D7M10_RS15415	43.6414	14.0057	3.58354	4.09225	28.8235	3.8379	2.90761	0.00263882	0.0114889	tatC	NZ_CP032618.1	3371276	3372040	+	765	protein_coding	twin-arginine translocase subunit TatC && PF00902:Sec-independent protein translocase protein (TatC)	-
D7M10_RS15480	149.253	141.924	299.823	309.988	145.589	304.906	-1.06645	0.000982932	0.00524099	D7M10_RS15480	NZ_CP032618.1	3384344	3384598	+	255	protein_coding	hypothetical protein && -	-
D7M10_RS15485	48.8783	32.68	101.534	197.451	40.7791	149.492	-1.87498	6.04849e-05	0.000507958	D7M10_RS15485	NZ_CP032618.1	3384753	3385609	-	857	protein_coding	SDR family oxidoreductase && PF00106:short chain dehydrogenase	adh_short
D7M10_RS15495	182.421	185.809	80.0325	80.822	184.115	80.4272	1.1947	0.00116742	0.00599033	D7M10_RS15495	NZ_CP032618.1	3386627	3387121	-	495	protein_coding	DUF2165 domain-containing protein && PF09933:Predicted small integral membrane protein (DUF2165)	-
D7M10_RS15500	425.94	388.425	175.594	175.967	407.182	175.78	1.212	0.000100845	0.000793035	D7M10_RS15500	NZ_CP032618.1	3387235	3388638	-	1404	protein_coding	PLP-dependent aminotransferase family protein && PF00392:Bacterial regulatory proteins, gntR family|PF00155:Aminotransferase class I and II	Aminotran_1_2
D7M10_RS15515	116.086	76.5645	40.6135	40.9225	96.3252	40.768	1.24134	0.00800497	0.0282754	D7M10_RS15515	NZ_CP032618.1	3389793	3391145	-	1353	protein_coding	hypothetical protein && PF07158:Dicarboxylate carrier protein MatC N-terminus	-
D7M10_RS15545	45.387	22.4091	127.813	77.7528	33.8981	102.783	-1.59451	0.00174272	0.00825697	D7M10_RS15545	NZ_CP032618.1	3396850	3397896	-	1047	protein_coding	DUF2931 family protein && PF11153:Protein of unknown function (DUF2931)	-
D7M10_RS15555	166.71	130.72	516.03	387.741	148.715	451.886	-1.60199	1.32807e-06	1.69305e-05	D7M10_RS15555	NZ_CP032618.1	3400428	3402146	-	1719	protein_coding	formyl transferase && PF02911:Formyl transferase, C-terminal domain|PF00378:Enoyl-CoA hydratase/isomerase|PF00551:Formyl transferase	ECH
D7M10_RS15585	184.166	205.417	40.6135	36.8303	194.792	38.7219	2.33227	6.06568e-09	1.21222e-07	D7M10_RS15585	NZ_CP032618.1	3409218	3409778	+	561	protein_coding	DUF2975 domain-containing protein && PF11188:Protein of unknown function (DUF2975)	-
D7M10_RS15590	46.2598	57.8902	9.55612	14.3229	52.075	11.9395	2.11547	0.000919833	0.00501533	D7M10_RS15590	NZ_CP032618.1	3409789	3410016	+	228	protein_coding	helix-turn-helix transcriptional regulator && -	-
D7M10_RS15725	125.687	112.979	62.1148	57.2915	119.333	59.7031	1.00034	0.0150981	0.0467178	D7M10_RS15725	NZ_CP032618.1	3437089	3438948	+	1860	protein_coding	ABC transporter substrate-binding protein && PF00496:Bacterial extracellular solute-binding proteins, family 5 Middle	-
D7M10_RS15750	141.398	115.78	361.938	477.77	128.589	419.854	-1.7073	2.94312e-07	4.19453e-06	D7M10_RS15750	NZ_CP032618.1	3444366	3445757	+	1392	protein_coding	GntP family permease && -	-
D7M10_RS15760	323.819	232.495	95.5612	117.652	278.157	106.607	1.38221	0.000119123	0.000909855	D7M10_RS15760	NZ_CP032618.1	3446639	3448591	+	1953	protein_coding	acetoacetate--CoA ligase && PF16177:Acetyl-coenzyme A synthetase N-terminus|PF00501:AMP-binding enzyme	AMP-binding
D7M10_RS15775	121.323	91.5039	40.6135	41.9456	106.413	41.2795	1.36638	0.00236771	0.0105328	D7M10_RS15775	NZ_CP032618.1	3451641	3452549	-	909	protein_coding	sugar kinase && PF00294:pfkB family carbohydrate kinase	PfkB
D7M10_RS15780	185.912	149.394	84.8106	78.7758	167.653	81.7932	1.03662	0.00631555	0.0233311	D7M10_RS15780	NZ_CP032618.1	3452667	3453875	-	1209	protein_coding	amino acid deaminase && PF14031:Putative serine dehydratase domain|PF01168:Alanine racemase, N-terminal domain	Ala_racemase_N
D7M10_RS15810	73.3175	67.2273	15.5287	27.6227	70.2724	21.5757	1.69404	0.00199477	0.00914455	D7M10_RS15810	NZ_CP032618.1	3457385	3458230	-	846	protein_coding	transporter substrate-binding domain-containing protein && PF00497:Bacterial extracellular solute-binding proteins, family 3	-
D7M10_RS15820	443.396	542.487	1280.52	1235.86	492.942	1258.19	-1.35205	1.46612e-06	1.85569e-05	D7M10_RS15820	NZ_CP032618.1	3458896	3460458	-	1563	protein_coding	TerC family protein && PF03471:Transporter associated domain|PF03741:Integral membrane protein TerC family	-
D7M10_RS15875	204.242	69.0948	54.9477	46.0378	136.668	50.4928	1.43945	0.00523716	0.0200902	D7M10_RS15875	NZ_CP032618.1	3471020	3472546	+	1527	protein_coding	MFS transporter && PF07690:Major Facilitator Superfamily	MFS_1
D7M10_RS15895	164.964	98.0399	58.5312	62.4068	131.502	60.469	1.12114	0.00973223	0.0331906	D7M10_RS15895	NZ_CP032618.1	3475226	3476596	+	1371	protein_coding	VOC family protein && PF07063:Domain of unknown function (DUF1338)	-
D7M10_RS15955	135.288	30.8125	14.3342	21.4843	83.0504	17.9092	2.20934	0.000981202	0.00523702	D7M10_RS15955	NZ_CP032618.1	3490404	3492881	-	2478	protein_coding	TonB-dependent siderophore receptor && PF00593:TonB dependent receptor|PF07660:Secretin and TonB N terminus short domain|PF07715:TonB-dependent Receptor Plug Domain	TonB_dep_Rec
D7M10_RS15960	90.774	83.1005	27.4738	29.6688	86.9372	28.5713	1.60433	0.000958692	0.00518454	D7M10_RS15960	NZ_CP032618.1	3492984	3493928	-	945	protein_coding	FecR family protein && PF16220:Domain of unknown function (DUF4880)|PF04773:FecR protein	-
D7M10_RS15970	130.051	84.9679	37.03	42.9686	107.51	39.9993	1.4253	0.00207376	0.00947089	D7M10_RS15970	NZ_CP032618.1	3494639	3496786	-	2148	protein_coding	TonB-dependent receptor && PF07715:TonB-dependent Receptor Plug Domain|PF00593:TonB dependent receptor	TonB_dep_Rec
D7M10_RS15985	102.121	44.8182	16.7232	31.7149	73.4695	24.2191	1.59403	0.00691869	0.0251916	D7M10_RS15985	NZ_CP032618.1	3499596	3501212	+	1617	protein_coding	APC family permease && PF13520:Amino acid permease	-
D7M10_RS15990	55.8609	29.8788	3.58354	12.2768	42.8699	7.93015	2.41158	0.0017158	0.00815761	D7M10_RS15990	NZ_CP032618.1	3501239	3502165	+	927	protein_coding	4-hydroxyproline epimerase && PF05544:Proline racemase	-
D7M10_RS15995	81.1729	34.5474	3.58354	13.2998	57.8601	8.44168	2.75267	0.000190657	0.00135863	D7M10_RS15995	NZ_CP032618.1	3502210	3503157	+	948	protein_coding	dihydrodipicolinate synthase family protein && PF00701:Dihydrodipicolinate synthetase family	-
D7M10_RS16000	137.034	63.4925	25.0848	34.7841	100.263	29.9345	1.74074	0.000960567	0.00518468	D7M10_RS16000	NZ_CP032618.1	3503213	3504784	+	1572	protein_coding	aldehyde dehydrogenase (NADP(+)) && PF00171:Aldehyde dehydrogenase family	Aldedh
D7M10_RS16015	130.051	52.2879	35.8354	30.6919	91.1696	33.2637	1.45808	0.00707282	0.0256125	D7M10_RS16015	NZ_CP032618.1	3507203	3509800	-	2598	protein_coding	fimbrial biogenesis outer membrane usher protein && PF00577:Outer membrane usher protein|PF13953:PapC C-terminal domain|PF13954:PapC N-terminal domain	-
D7M10_RS16030	302.871	182.074	904.248	833.796	242.473	869.022	-1.8406	1.69173e-08	3.07988e-07	D7M10_RS16030	NZ_CP032618.1	3511603	3513951	-	2349	protein_coding	transporter substrate-binding domain-containing protein && PF00512:His Kinase A (phospho-acceptor) domain|PF00497:Bacterial extracellular solute-binding proteins, family 3|PF02518:Histidine kinase-, DNA gyrase B-, and HSP90-like ATPase|PF00072:Response regulator receiver domain	HATPase_c
D7M10_RS16035	232.172	169.002	756.128	728.421	200.587	742.274	-1.88692	8.50287e-10	1.89921e-08	D7M10_RS16035	NZ_CP032618.1	3513948	3516335	-	2388	protein_coding	response regulator && PF00072:Response regulator receiver domain|PF01627:Hpt domain|PF00512:His Kinase A (phospho-acceptor) domain|PF00497:Bacterial extracellular solute-binding proteins, family 3|PF02518:Histidine kinase-, DNA gyrase B-, and HSP90-like ATPase	HATPase_c
D7M10_RS16040	107.358	100.841	376.272	396.948	104.099	386.61	-1.89285	4.95768e-09	9.98296e-08	D7M10_RS16040	NZ_CP032618.1	3516332	3516997	-	666	protein_coding	response regulator transcription factor && PF00072:Response regulator receiver domain|PF00196:Bacterial regulatory proteins, luxR family	Response_reg
D7M10_RS16055	107.358	81.233	255.626	329.426	94.2954	292.526	-1.63322	4.49457e-06	5.12728e-05	proP	NZ_CP032618.1	3519768	3521270	+	1503	protein_coding	glycine betaine/L-proline transporter ProP && PF08946:Osmosensory transporter coiled coil|PF00083:Sugar (and other) transporter	Sugar_tr
D7M10_RS16105	100.375	108.311	206.651	232.235	104.343	219.443	-1.07336	0.0021504	0.00973724	D7M10_RS16105	NZ_CP032618.1	3527088	3528341	-	1254	protein_coding	ferredoxin reductase family protein && PF08022:FAD-binding domain|PF01794:Ferric reductase like transmembrane component	Ferric_reduct
D7M10_RS16130	503.621	439.779	230.541	238.374	471.7	234.458	1.0085	0.000895786	0.00492446	tusD	NZ_CP032618.1	3530291	3530683	+	393	protein_coding	sulfurtransferase complex subunit TusD && PF02635:DsrE/DsrF-like family	-
D7M10_RS16135	298.507	351.076	152.898	151.413	324.791	152.156	1.09382	0.000778701	0.0044085	tusC	NZ_CP032618.1	3530685	3531035	+	351	protein_coding	sulfurtransferase complex subunit TusC && PF02635:DsrE/DsrF-like family	-
D7M10_RS16140	135.288	130.72	52.5587	51.1531	133.004	51.8559	1.35933	0.000913622	0.00499672	dsrH	NZ_CP032618.1	3531035	3531328	+	294	protein_coding	sulfurtransferase complex subunit TusB && -	-
D7M10_RS16195	219.952	225.025	925.749	934.056	222.489	929.903	-2.06342	4.40788e-13	1.42014e-11	D7M10_RS16195	NZ_CP032618.1	3542555	3543262	+	708	protein_coding	arginyltransferase && PF04377:Arginine-tRNA-protein transferase, C terminus|PF04376:Arginine-tRNA-protein transferase, N terminus	-
D7M10_RS16200	27.0576	39.2159	192.317	188.244	33.1368	190.28	-2.52416	9.13379e-10	2.0316e-08	infA	NZ_CP032618.1	3543363	3543581	+	219	protein_coding	translation initiation factor IF-1 && -	-
D7M10_RS16205	6911.92	7207.33	13518.3	15409.4	7059.62	14463.8	-1.03481	5.9774e-05	0.000504379	clpA	NZ_CP032618.1	3543793	3546063	-	2271	protein_coding	ATP-dependent Clp protease ATP-binding subunit ClpA && PF02861:Clp amino terminal domain, pathogenicity island component|PF07724:AAA domain (Cdc48 subfamily)|PF10431:C-terminal, D2-small domain, of ClpB protein|PF00004:ATPase family associated with various cellular activities (AAA)	Clp_N
D7M10_RS16210	1223.7	1328.67	3428.26	3982.78	1276.19	3705.52	-1.53795	7.30295e-09	1.43256e-07	clpS	NZ_CP032618.1	3546093	3546461	-	369	protein_coding	ATP-dependent Clp protease adapter ClpS && PF02617:ATP-dependent Clp protease adaptor protein ClpS	-
D7M10_RS16215	2988.56	3218.51	9203.74	11086.9	3103.53	10145.3	-1.70888	9.54008e-11	2.28446e-09	cspD	NZ_CP032618.1	3546685	3546975	+	291	protein_coding	cold shock domain-containing protein CspD && -	-
D7M10_RS16255	33.1674	52.2879	105.117	106.399	42.7277	105.758	-1.30982	0.00382115	0.0155538	D7M10_RS16255	NZ_CP032618.1	3556238	3556660	+	423	protein_coding	GNAT family N-acetyltransferase && PF13673:Acetyltransferase (GNAT) domain	-
D7M10_RS16425	390.154	683.478	1464.48	1496.74	536.816	1480.61	-1.46415	5.63716e-06	6.25994e-05	D7M10_RS16425	NZ_CP032618.1	3596483	3596986	+	504	protein_coding	peptidyl-prolyl cis-trans isomerase && PF00160:Cyclophilin type peptidyl-prolyl cis-trans isomerase/CLD	Pro_isomerase
D7M10_RS16510	247.883	570.499	855.273	801.058	409.191	828.165	-1.0177	0.00643065	0.0237009	D7M10_RS16510	NZ_CP032618.1	3619024	3619830	+	807	protein_coding	gamma-carboxygeranoyl-CoA hydratase && PF00378:Enoyl-CoA hydratase/isomerase	ECH
D7M10_RS16520	246.137	192.345	87.1996	89.0065	219.241	88.103	1.31545	0.000302827	0.00198744	D7M10_RS16520	NZ_CP032618.1	3621776	3622423	-	648	protein_coding	LexA family transcriptional regulator && PF00717:Peptidase S24-like	Peptidase_S24
D7M10_RS16580	111.722	64.4262	31.0574	28.6458	88.074	29.8516	1.56332	0.0021488	0.00973724	D7M10_RS16580	NZ_CP032618.1	3632728	3634053	-	1326	protein_coding	MFS transporter && PF07690:Major Facilitator Superfamily	MFS_1
D7M10_RS16595	208.606	194.212	29.8629	24.5535	201.409	27.2082	2.89246	5.59591e-12	1.52553e-10	D7M10_RS16595	NZ_CP032618.1	3636168	3637277	+	1110	protein_coding	2-aminoethylphosphonate--pyruvate transaminase && PF00266:Aminotransferase class-V	Aminotran_5
D7M10_RS16600	150.999	196.08	34.6409	28.6458	173.539	31.6433	2.45844	9.86321e-09	1.91361e-07	D7M10_RS16600	NZ_CP032618.1	3637355	3638182	+	828	protein_coding	phosphonoacetaldehyde hydrolase && PF13419:Haloacid dehalogenase-like hydrolase	-
D7M10_RS16620	899.012	985.067	415.691	376.487	942.04	396.089	1.2503	9.55284e-06	0.000102385	D7M10_RS16620	NZ_CP032618.1	3642038	3643168	+	1131	protein_coding	carbon-nitrogen hydrolase family protein && PF00795:Carbon-nitrogen hydrolase	CN_hydrolase
D7M10_RS16630	88.1555	53.2216	17.9177	36.8303	70.6886	27.374	1.36041	0.015291	0.047205	D7M10_RS16630	NZ_CP032618.1	3644542	3645564	+	1023	protein_coding	hypothetical protein && -	-
D7M10_RS16650	283.669	262.373	114.673	114.583	273.021	114.628	1.25218	0.000202046	0.00141699	D7M10_RS16650	NZ_CP032618.1	3649721	3650665	-	945	protein_coding	LysR family transcriptional regulator && PF03466:LysR substrate binding domain|PF00126:Bacterial regulatory helix-turn-helix protein, lysR family	LysR_substrate
D7M10_RS16655	141.398	51.3542	17.9177	27.6227	96.3761	22.7702	2.0767	0.000354471	0.00227581	D7M10_RS16655	NZ_CP032618.1	3650792	3651967	+	1176	protein_coding	MFS transporter && PF07690:Major Facilitator Superfamily	MFS_1
D7M10_RS16775	174.565	154.063	381.05	293.619	164.314	337.335	-1.03648	0.00168135	0.00803062	D7M10_RS16775	NZ_CP032618.1	3678028	3679506	-	1479	protein_coding	DASS family sodium-coupled anion symporter && PF00939:Sodium:sulfate symporter transmembrane region	Na_sulph_symp
D7M10_RS16795	290.651	251.169	102.728	93.0987	270.91	97.9135	1.46946	2.17011e-05	0.000213635	D7M10_RS16795	NZ_CP032618.1	3681779	3683149	-	1371	protein_coding	response regulator && PF02518:Histidine kinase-, DNA gyrase B-, and HSP90-like ATPase|PF00512:His Kinase A (phospho-acceptor) domain|PF00072:Response regulator receiver domain	HATPase_c
D7M10_RS16800	308.981	345.474	119.451	154.482	327.227	136.967	1.25428	0.000178582	0.00128945	D7M10_RS16800	NZ_CP032618.1	3683133	3684296	-	1164	protein_coding	iron-containing alcohol dehydrogenase && PF00465:Iron-containing alcohol dehydrogenase	-
D7M10_RS16830	116.959	69.0948	191.122	442.986	93.0268	317.054	-1.76947	5.46857e-05	0.000471931	pedF	NZ_CP032618.1	3689821	3690282	-	462	protein_coding	cytochrome c-550 PedF && PF13442:Cytochrome C oxidase, cbb3-type, subunit III	-
D7M10_RS16835	202.496	212.887	603.23	995.44	207.691	799.335	-1.9452	4.21011e-09	8.60805e-08	D7M10_RS16835	NZ_CP032618.1	3690537	3692429	+	1893	protein_coding	PQQ-dependent dehydrogenase%2C methanol/ethanol family && PF01011:PQQ enzyme repeat|PF13360:PQQ-like domain	-
D7M10_RS16845	255.738	167.135	635.482	749.905	211.436	692.694	-1.71145	1.31329e-07	2.03932e-06	D7M10_RS16845	NZ_CP032618.1	3693207	3693833	-	627	protein_coding	response regulator transcription factor && PF00196:Bacterial regulatory proteins, luxR family|PF00072:Response regulator receiver domain	Response_reg
D7M10_RS16875	142.271	67.2273	22.6958	26.5996	104.749	24.6477	2.0861	8.15223e-05	0.000658621	D7M10_RS16875	NZ_CP032618.1	3700780	3701583	-	804	protein_coding	sulfite exporter TauE/SafE family protein && PF01925:Sulfite exporter TauE/SafE	-
D7M10_RS16880	208.606	174.604	66.8928	73.6605	191.605	70.2767	1.44619	0.000124747	0.000947364	D7M10_RS16880	NZ_CP032618.1	3701593	3702837	-	1245	protein_coding	NAD(P)/FAD-dependent oxidoreductase && PF07992:Pyridine nucleotide-disulphide oxidoreductase	Pyr_redox_2
D7M10_RS16890	199.005	163.4	81.227	87.9834	181.202	84.6052	1.09834	0.00322304	0.0135982	D7M10_RS16890	NZ_CP032618.1	3703322	3704185	+	864	protein_coding	MBL fold metallo-hydrolase && PF00753:Metallo-beta-lactamase superfamily	Lactamase_B
D7M10_RS16915	6628.25	10360.5	4086.44	3182.75	8494.36	3634.59	1.22478	5.84812e-05	0.000496573	D7M10_RS16915	NZ_CP032618.1	3709154	3710389	+	1236	protein_coding	3-methyl-2-oxobutanoate dehydrogenase (2-methylpropanoyl-transferring) subunit alpha && PF00676:Dehydrogenase E1 component|PF12573:2-oxoisovalerate dehydrogenase E1 alpha subunit N terminal	-
D7M10_RS16920	5855.8	9385.68	3502.32	2897.31	7620.74	3199.82	1.25199	3.94177e-05	0.000358196	D7M10_RS16920	NZ_CP032618.1	3710391	3711449	+	1059	protein_coding	alpha-ketoacid dehydrogenase subunit beta && PF02780:Transketolase, C-terminal domain|PF02779:Transketolase, pyrimidine binding domain	-
D7M10_RS16925	5597.44	9062.62	3332.7	2739.76	7330.03	3036.23	1.27159	3.33965e-05	0.000312014	D7M10_RS16925	NZ_CP032618.1	3711450	3712715	+	1266	protein_coding	2-oxo acid dehydrogenase subunit E2 && PF02817:e3 binding domain|PF00198:2-oxoacid dehydrogenases acyltransferase (catalytic domain)|PF00364:Biotin-requiring enzyme	Biotin_lipoyl
D7M10_RS16930	4923.62	7705.93	3158.3	2762.27	6314.78	2960.28	1.09302	0.000252416	0.00169425	lpdA	NZ_CP032618.1	3712720	3714099	+	1380	protein_coding	dihydrolipoyl dehydrogenase && PF07992:Pyridine nucleotide-disulphide oxidoreductase|PF02852:Pyridine nucleotide-disulphide oxidoreductase, dimerisation domain	Pyr_redox_2
D7M10_RS16945	250.501	252.103	99.1447	96.1679	251.302	97.6563	1.36394	7.70336e-05	0.000630016	D7M10_RS16945	NZ_CP032618.1	3715430	3716320	-	891	protein_coding	GNAT family acetyltransferase && PF13673:Acetyltransferase (GNAT) domain|PF00583:Acetyltransferase (GNAT) family	Acetyltransf_1
D7M10_RS16950	75.9359	82.1667	1176.6	938.149	79.0513	1057.37	-3.74165	1.94826e-33	2.65563e-31	D7M10_RS16950	NZ_CP032618.1	3716629	3717555	+	927	protein_coding	amidinotransferase && PF02274:Amidinotransferase	-
D7M10_RS16955	143.144	289.451	2540.73	2292.68	216.297	2416.71	-3.48309	2.82905e-24	2.42568e-22	D7M10_RS16955	NZ_CP032618.1	3717567	3718613	+	1047	protein_coding	ornithine cyclodeaminase && PF02423:Ornithine cyclodeaminase/mu-crystallin family	OCD_Mu_crystall
D7M10_RS16960	147.508	359.48	895.886	666.014	253.494	780.95	-1.62392	3.6902e-05	0.000338226	D7M10_RS16960	NZ_CP032618.1	3718871	3719650	+	780	protein_coding	ABC transporter substrate-binding protein && PF00497:Bacterial extracellular solute-binding proteins, family 3	-
D7M10_RS17020	230.426	239.964	435.998	540.177	235.195	488.088	-1.05397	0.000593003	0.00350657	D7M10_RS17020	NZ_CP032618.1	3729444	3730940	+	1497	protein_coding	helix-turn-helix transcriptional regulator && PF08448:PAS fold|PF13426:PAS domain|PF00196:Bacterial regulatory proteins, luxR family	GerE
D7M10_RS17025	75.9359	65.3599	151.703	305.896	70.6479	228.8	-1.6971	5.0143e-05	0.000439868	D7M10_RS17025	NZ_CP032618.1	3731073	3731324	+	252	protein_coding	CsbD family protein && -	-
D7M10_RS17030	54.9881	55.0891	82.4215	206.659	55.0386	144.54	-1.39643	0.00351298	0.0146013	D7M10_RS17030	NZ_CP032618.1	3731336	3731584	+	249	protein_coding	DUF1652 domain-containing protein && -	-
D7M10_RS17070	150.126	154.063	68.0873	74.6836	152.094	71.3855	1.09016	0.00466948	0.0183331	D7M10_RS17070	NZ_CP032618.1	3741128	3742015	-	888	protein_coding	LysR family transcriptional regulator && PF03466:LysR substrate binding domain|PF00126:Bacterial regulatory helix-turn-helix protein, lysR family	LysR_substrate
D7M10_RS17075	185.039	117.648	332.075	300.78	151.344	316.428	-1.06264	0.00243387	0.0107641	D7M10_RS17075	NZ_CP032618.1	3742145	3743791	+	1647	protein_coding	choline dehydrogenase && PF00732:GMC oxidoreductase|PF05199:GMC oxidoreductase	-
D7M10_RS17085	302.871	248.368	142.147	108.445	275.619	125.296	1.1398	0.00106839	0.00556572	D7M10_RS17085	NZ_CP032618.1	3745747	3747696	+	1950	protein_coding	DNA topoisomerase III && PF01131:DNA topoisomerase|PF01751:Toprim domain	Topoisom_bac
D7M10_RS17100	123.069	138.19	29.8629	42.9686	130.629	36.4158	1.83686	3.27953e-05	0.00030802	D7M10_RS17100	NZ_CP032618.1	3749239	3750141	-	903	protein_coding	LysR family transcriptional regulator && PF00126:Bacterial regulatory helix-turn-helix protein, lysR family|PF03466:LysR substrate binding domain	LysR_substrate
D7M10_RS17120	45.387	17.7405	7.16709	6.13838	31.5638	6.65273	2.25201	0.00742985	0.0265844	D7M10_RS17120	NZ_CP032618.1	3753040	3753456	-	417	protein_coding	PaaI family thioesterase && PF03061:Thioesterase superfamily	4HBT
D7M10_RS17235	178.057	298.788	913.804	748.882	238.422	831.343	-1.8025	6.31894e-08	1.03677e-06	D7M10_RS17235	NZ_CP032618.1	3775028	3776707	-	1680	protein_coding	methyl-accepting chemotaxis protein && PF00015:Methyl-accepting chemotaxis protein (MCP) signalling domain|PF00672:HAMP domain|PF08269:Cache domain	Cache_2
D7M10_RS17245	176.311	93.3713	284.295	319.196	134.841	301.745	-1.16099	0.00208674	0.00951796	D7M10_RS17245	NZ_CP032618.1	3778337	3780484	+	2148	protein_coding	HAMP domain-containing protein && PF00672:HAMP domain|PF00015:Methyl-accepting chemotaxis protein (MCP) signalling domain	HAMP
D7M10_RS17315	217.334	218.489	58.5312	75.7067	217.911	67.1189	1.69572	5.42909e-06	6.076e-05	codB	NZ_CP032618.1	3790601	3791869	+	1269	protein_coding	cytosine permease && PF02133:Permease for cytosine/purines, uracil, thiamine, allantoin	-
D7M10_RS17320	140.525	100.841	35.8354	34.7841	120.683	35.3098	1.77425	8.74765e-05	0.000699286	D7M10_RS17320	NZ_CP032618.1	3791866	3793065	+	1200	protein_coding	PucR family transcriptional regulator && PF07905:Purine catabolism regulatory protein-like family|PF13556:PucR C-terminal helix-turn-helix domain	PucR
D7M10_RS17325	217.334	258.639	94.3667	112.537	237.986	103.452	1.19999	0.000693058	0.0040134	codA	NZ_CP032618.1	3793094	3794329	+	1236	protein_coding	cytosine deaminase && PF07969:Amidohydrolase family	-
D7M10_RS17420	137.907	224.091	68.0873	102.306	180.999	85.1968	1.08297	0.00862055	0.0300701	D7M10_RS17420	NZ_CP032618.1	3816174	3817262	-	1089	protein_coding	polyamine ABC transporter substrate-binding protein && PF13416:Bacterial extracellular solute-binding protein	-
D7M10_RS17425	391.899	325.866	121.841	176.99	358.883	149.415	1.2618	0.000228115	0.00156248	D7M10_RS17425	NZ_CP032618.1	3817294	3818652	-	1359	protein_coding	glutamine synthetase && PF00120:Glutamine synthetase, catalytic domain	-
D7M10_RS17430	539.407	585.438	241.292	231.212	562.423	236.252	1.2515	2.55533e-05	0.000243443	D7M10_RS17430	NZ_CP032618.1	3818791	3819687	+	897	protein_coding	helix-turn-helix domain-containing protein && PF12833:Helix-turn-helix domain	-
D7M10_RS17435	88.1555	35.4811	9.55612	21.4843	61.8183	15.5202	1.98283	0.0026639	0.0115697	D7M10_RS17435	NZ_CP032618.1	3819802	3820905	-	1104	protein_coding	acetoin dehydrogenase dihydrolipoyllysine-residue acetyltransferase subunit && PF00364:Biotin-requiring enzyme|PF12697:Alpha/beta hydrolase family	Biotin_lipoyl
D7M10_RS17445	106.485	37.3485	13.1397	35.8072	71.9167	24.4734	1.54591	0.0159504	0.0488435	D7M10_RS17445	NZ_CP032618.1	3821945	3822925	-	981	protein_coding	thiamine pyrophosphate-dependent dehydrogenase E1 component subunit alpha && PF00676:Dehydrogenase E1 component	-
D7M10_RS17450	848.388	775.916	303.407	373.418	812.152	338.412	1.26213	1.59061e-05	0.000162923	D7M10_RS17450	NZ_CP032618.1	3823235	3825097	+	1863	protein_coding	sigma-54-dependent Fis family transcriptional regulator && PF02954:Bacterial regulatory protein, Fis family|PF01590:GAF domain|PF00158:Sigma-54 interaction domain	Sigma54_activat
D7M10_RS17465	79.4273	60.6913	28.6684	26.5996	70.0593	27.634	1.34404	0.00934787	0.0321639	D7M10_RS17465	NZ_CP032618.1	3828524	3828961	-	438	protein_coding	carboxymuconolactone decarboxylase family protein && PF02627:Carboxymuconolactone decarboxylase family	CMD
D7M10_RS17480	120.45	36.4148	22.6958	17.3921	78.4325	20.0439	1.97395	0.00166485	0.00796612	D7M10_RS17480	NZ_CP032618.1	3831784	3832896	+	1113	protein_coding	efflux RND transporter periplasmic adaptor subunit && PF13437:HlyD family secretion protein|PF13533:Biotin-lipoyl like	-
D7M10_RS17485	220.825	107.377	27.4738	51.1531	164.101	39.3135	2.05489	2.48305e-05	0.000237835	D7M10_RS17485	NZ_CP032618.1	3832899	3835964	+	3066	protein_coding	efflux RND transporter permease subunit && PF00873:AcrB/AcrD/AcrF family	ACR_tran
D7M10_RS17530	170.201	109.244	33.4464	56.2685	139.723	44.8574	1.63352	0.000343187	0.0022087	D7M10_RS17530	NZ_CP032618.1	3846044	3847432	+	1389	protein_coding	amidase && PF01425:Amidase	Amidase
D7M10_RS17535	139.652	71.8959	19.1122	25.5766	105.774	22.3444	2.23902	2.26551e-05	0.000220823	D7M10_RS17535	NZ_CP032618.1	3847543	3848880	+	1338	protein_coding	MFS transporter && PF00083:Sugar (and other) transporter	Sugar_tr
D7M10_RS17540	97.7566	30.8125	9.55612	21.4843	64.2846	15.5202	2.04016	0.00281554	0.0121489	D7M10_RS17540	NZ_CP032618.1	3848973	3850319	+	1347	protein_coding	outer membrane porin%2C OprD family && PF03573:outer membrane porin, OprD family	-
D7M10_RS17545	73.3175	40.1497	9.55612	18.4151	56.7336	13.9856	2.00957	0.00176077	0.00831281	D7M10_RS17545	NZ_CP032618.1	3850507	3851214	+	708	protein_coding	alpha/beta hydrolase && -	-
D7M10_RS17550	141.398	112.046	17.9177	37.8533	126.722	27.8855	2.17248	8.38358e-06	9.02168e-05	D7M10_RS17550	NZ_CP032618.1	3851219	3852124	-	906	protein_coding	LysR family transcriptional regulator && PF03466:LysR substrate binding domain|PF00126:Bacterial regulatory helix-turn-helix protein, lysR family	LysR_substrate
D7M10_RS17560	135.288	129.786	52.5587	53.1993	132.537	52.879	1.32556	0.00119595	0.00609554	D7M10_RS17560	NZ_CP032618.1	3853396	3854598	+	1203	protein_coding	ABC transporter substrate-binding protein && PF13458:Periplasmic binding protein	-
D7M10_RS17565	90.774	47.6194	22.6958	21.4843	69.1967	22.0901	1.64966	0.00352363	0.0146204	D7M10_RS17565	NZ_CP032618.1	3854667	3855527	+	861	protein_coding	branched-chain amino acid ABC transporter permease && PF02653:Branched-chain amino acid transport system / permease component	BPD_transp_2
D7M10_RS17570	109.976	53.2216	23.8903	22.5074	81.5989	23.1988	1.81691	0.00101769	0.00536177	D7M10_RS17570	NZ_CP032618.1	3855529	3856539	+	1011	protein_coding	branched-chain amino acid ABC transporter permease && PF02653:Branched-chain amino acid transport system / permease component	BPD_transp_2
D7M10_RS17575	88.1555	42.0171	15.5287	24.5535	65.0863	20.0411	1.69382	0.00470307	0.0184105	D7M10_RS17575	NZ_CP032618.1	3856536	3857285	+	750	protein_coding	ABC transporter ATP-binding protein && PF00005:ABC transporter|PF12399:Branched-chain amino acid ATP-binding cassette transporter	ABC_tran
D7M10_RS17585	144.016	87.769	25.0848	33.7611	115.893	29.4229	1.9739	4.83888e-05	0.000428011	D7M10_RS17585	NZ_CP032618.1	3857994	3859268	+	1275	protein_coding	Zn-dependent hydrolase && PF07687:Peptidase dimerisation domain|PF01546:Peptidase family M20/M25/M40	Peptidase_M20
D7M10_RS17590	175.438	126.985	43.0025	65.476	151.212	54.2393	1.47476	0.000538145	0.0032216	D7M10_RS17590	NZ_CP032618.1	3859265	3860668	+	1404	protein_coding	amidase && PF01425:Amidase	Amidase
D7M10_RS17610	180.675	124.184	66.8928	76.7297	152.43	71.8113	1.08517	0.00718355	0.0259252	D7M10_RS17610	NZ_CP032618.1	3863380	3864384	+	1005	protein_coding	LacI family transcriptional regulator && PF00532:Periplasmic binding proteins and sugar binding domain of LacI family|PF00356:Bacterial regulatory proteins, lacI family	Peripla_BP_1
D7M10_RS17615	101.248	70.0285	21.5013	31.7149	85.6382	26.6081	1.68099	0.00106028	0.00553678	D7M10_RS17615	NZ_CP032618.1	3864381	3865106	-	726	protein_coding	SDR family oxidoreductase && PF00106:short chain dehydrogenase	adh_short
D7M10_RS17620	238.282	169.936	64.5038	53.1993	204.109	58.8515	1.79719	5.18278e-06	5.81258e-05	D7M10_RS17620	NZ_CP032618.1	3865184	3866716	-	1533	protein_coding	FGGY-family carbohydrate kinase && PF02782:FGGY family of carbohydrate kinases, C-terminal domain|PF00370:FGGY family of carbohydrate kinases, N-terminal domain	FGGY_N
D7M10_RS17625	145.762	122.316	66.8928	52.1762	134.039	59.5345	1.17419	0.00431712	0.0171523	D7M10_RS17625	NZ_CP032618.1	3866719	3867798	-	1080	protein_coding	alcohol dehydrogenase catalytic domain-containing protein && PF08240:Alcohol dehydrogenase GroES-like domain|PF00107:Zinc-binding dehydrogenase	ADH_N
D7M10_RS17630	169.328	106.443	46.5861	50.1301	137.886	48.3581	1.51158	0.000532222	0.00318973	D7M10_RS17630	NZ_CP032618.1	3867871	3868863	-	993	protein_coding	ribose ABC transporter permease && PF02653:Branched-chain amino acid transport system / permease component	BPD_transp_2
D7M10_RS17635	219.08	145.659	31.0574	67.5222	182.369	49.2898	1.87951	3.52461e-05	0.000326425	D7M10_RS17635	NZ_CP032618.1	3868829	3870337	-	1509	protein_coding	sugar ABC transporter ATP-binding protein && PF00005:ABC transporter	ABC_tran
D7M10_RS17640	151.872	137.256	70.4764	70.5913	144.564	70.5339	1.03553	0.00783967	0.0278395	D7M10_RS17640	NZ_CP032618.1	3870401	3871315	-	915	protein_coding	substrate-binding domain-containing protein && PF13407:Periplasmic binding protein domain	-
D7M10_RS17650	232.172	212.887	573.367	565.754	222.529	569.56	-1.35562	4.87816e-06	5.52927e-05	D7M10_RS17650	NZ_CP032618.1	3872285	3873367	+	1083	protein_coding	SMP-30/gluconolactonase/LRE family protein && PF03088:Strictosidine synthase	Str_synth
D7M10_RS17655	175.438	183.008	459.888	498.232	179.223	479.06	-1.4188	3.32138e-06	3.92366e-05	D7M10_RS17655	NZ_CP032618.1	3873407	3874870	-	1464	protein_coding	hypothetical protein && -	-
D7M10_RS17660	59.3522	74.697	16.7232	18.4151	67.0246	17.5692	1.92912	0.000568802	0.00338227	D7M10_RS17660	NZ_CP032618.1	3875145	3875813	+	669	protein_coding	histidine phosphatase family protein && -	-
D7M10_RS17670	89.0284	69.0948	328.492	288.504	79.0616	308.498	-1.96262	2.02206e-08	3.61928e-07	D7M10_RS17670	NZ_CP032618.1	3876901	3877371	-	471	protein_coding	Lrp/AsnC family transcriptional regulator && PF13412:Winged helix-turn-helix DNA-binding|PF01037:AsnC family	AsnC_trans_reg
D7M10_RS17690	96.8838	70.0285	17.9177	29.6688	83.4561	23.7933	1.80277	0.000618145	0.00363502	D7M10_RS17690	NZ_CP032618.1	3880445	3881701	+	1257	protein_coding	OprD family porin && PF03573:outer membrane porin, OprD family	-
D7M10_RS17705	69.8262	56.9565	28.6684	20.4613	63.3913	24.5648	1.37365	0.0112231	0.0369196	D7M10_RS17705	NZ_CP032618.1	3883385	3884155	+	771	protein_coding	2-hydroxyhepta-2%2C4-diene-1%2C7-dioate isomerase && PF01557:Fumarylacetoacetate (FAA) hydrolase family	FAA_hydrolase
D7M10_RS17715	90.774	76.5645	31.0574	42.9686	83.6692	37.013	1.17265	0.0145492	0.0453854	hpaD	NZ_CP032618.1	3885691	3886548	+	858	protein_coding	3%2C4-dihydroxyphenylacetate 2%2C3-dioxygenase && PF02900:Catalytic LigB subunit of aromatic ring-opening dioxygenase	-
D7M10_RS17725	109.976	66.2936	13.1397	39.8995	88.1349	26.5196	1.72013	0.00267143	0.0115929	D7M10_RS17725	NZ_CP032618.1	3887068	3888372	+	1305	protein_coding	MFS transporter && PF07690:Major Facilitator Superfamily	MFS_1
D7M10_RS17735	102.121	69.0948	23.8903	36.8303	85.6078	30.3603	1.49015	0.00336307	0.0140661	hpaI	NZ_CP032618.1	3889207	3890007	+	801	protein_coding	4-hydroxy-2-oxoheptanedioate aldolase && PF03328:HpcH/HpaI aldolase/citrate lyase family	-
D7M10_RS17760	61.9707	42.9508	13.1397	18.4151	52.4608	15.7774	1.72807	0.00482317	0.0188114	D7M10_RS17760	NZ_CP032618.1	3893689	3894309	-	621	protein_coding	DUF3156 family protein && PF11354:Protein of unknown function (DUF3156)	-
D7M10_RS17765	134.415	107.377	46.5861	55.2454	120.896	50.9157	1.24591	0.00347293	0.0144687	D7M10_RS17765	NZ_CP032618.1	3894254	3895753	-	1500	protein_coding	APC family permease && PF13520:Amino acid permease	-
D7M10_RS17775	96.011	32.68	20.3068	11.2537	64.3455	15.7802	2.03902	0.00210486	0.0095718	D7M10_RS17775	NZ_CP032618.1	3895970	3897298	+	1329	protein_coding	hypothetical protein && PF13372:Alginate export	-
D7M10_RS17780	128.306	51.3542	27.4738	31.7149	89.8299	29.5944	1.60158	0.00361905	0.0149023	D7M10_RS17780	NZ_CP032618.1	3897525	3899012	+	1488	protein_coding	aldehyde dehydrogenase family protein && PF00171:Aldehyde dehydrogenase family	Aldedh
D7M10_RS17800	96.011	50.4205	26.2793	31.7149	73.2157	28.9971	1.3351	0.0133758	0.0424694	D7M10_RS17800	NZ_CP032618.1	3901334	3902407	+	1074	protein_coding	hypothetical protein && PF03022:Major royal jelly protein	-
D7M10_RS17805	841.405	395.894	177.983	179.036	618.65	178.509	1.79348	1.97577e-06	2.42568e-05	D7M10_RS17805	NZ_CP032618.1	3902588	3902905	-	318	protein_coding	hypothetical protein && -	-
D7M10_RS17815	57.6066	118.582	200.678	246.558	88.0941	223.618	-1.3467	0.00107136	0.00556729	D7M10_RS17815	NZ_CP032618.1	3903626	3904699	-	1074	protein_coding	methyltransferase domain-containing protein && PF13847:Methyltransferase domain	-
D7M10_RS17845	157.109	52.2879	22.6958	51.1531	104.698	36.9245	1.49756	0.00996546	0.0337752	D7M10_RS17845	NZ_CP032618.1	3910803	3912254	-	1452	protein_coding	efflux transporter outer membrane subunit && PF02321:Outer membrane efflux protein	OEP
D7M10_RS17850	206.86	98.0399	57.3367	38.8764	152.45	48.1066	1.66933	0.000417035	0.00259597	D7M10_RS17850	NZ_CP032618.1	3912251	3915418	-	3168	protein_coding	efflux RND transporter permease subunit && PF00873:AcrB/AcrD/AcrF family	ACR_tran
D7M10_RS17965	409.356	304.39	899.47	1101.84	356.873	1000.65	-1.48734	8.41384e-07	1.10988e-05	D7M10_RS17965	NZ_CP032618.1	3944005	3947571	-	3567	protein_coding	transporter substrate-binding domain-containing protein && PF08448:PAS fold|PF02518:Histidine kinase-, DNA gyrase B-, and HSP90-like ATPase|PF00497:Bacterial extracellular solute-binding proteins, family 3|PF00512:His Kinase A (phospho-acceptor) domain|PF00072:Response regulator receiver domain|PF01627:Hpt domain	Response_reg
D7M10_RS17975	135.288	113.913	274.738	258.835	124.601	266.787	-1.09758	0.00114114	0.00586681	D7M10_RS17975	NZ_CP032618.1	3949172	3949798	+	627	protein_coding	response regulator transcription factor && PF00072:Response regulator receiver domain|PF00196:Bacterial regulatory proteins, luxR family	Response_reg
D7M10_RS17990	72.4446	28.9451	14.3342	14.3229	50.6949	14.3285	1.82496	0.0064335	0.0237009	D7M10_RS17990	NZ_CP032618.1	3951156	3953675	+	2520	protein_coding	outer membrane usher protein && PF13954:PapC N-terminal domain|PF00577:Outer membrane usher protein|PF13953:PapC C-terminal domain	-
D7M10_RS18015	10.4739	4.66857	57.3367	54.2223	7.57124	55.7795	-2.87252	2.00288e-05	0.000199016	D7M10_RS18015	NZ_CP032618.1	3956071	3956604	+	534	protein_coding	type 1 fimbrial protein && PF00419:Fimbrial protein	-
D7M10_RS18210	143.144	233.428	414.497	518.693	188.286	466.595	-1.31073	0.000148741	0.0011028	D7M10_RS18210	NZ_CP032618.1	3996719	3997030	+	312	protein_coding	hypothetical protein && -	-
D7M10_RS18215	1814.61	2165.28	13082.3	13090.1	1989.94	13086.2	-2.71731	3.19305e-25	2.97794e-23	D7M10_RS18215	NZ_CP032618.1	3997320	3997532	+	213	protein_coding	cold-shock protein && -	-
D7M10_RS18230	108.231	113.913	199.484	293.619	111.072	246.552	-1.15212	0.00142932	0.00703716	D7M10_RS18230	NZ_CP032618.1	3998514	3998726	+	213	protein_coding	hypothetical protein && -	-
D7M10_RS18245	301.998	244.633	124.23	106.399	273.315	115.314	1.24668	0.000311674	0.00203296	rbsK	NZ_CP032618.1	4000215	4001132	-	918	protein_coding	ribokinase && PF00294:pfkB family carbohydrate kinase	PfkB
D7M10_RS18250	308.108	299.722	133.786	151.413	303.915	142.599	1.09075	0.000864937	0.00479676	D7M10_RS18250	NZ_CP032618.1	4001155	4002177	-	1023	protein_coding	LacI family DNA-binding transcriptional regulator && PF13377:Periplasmic binding protein-like domain|PF00356:Bacterial regulatory proteins, lacI family	LacI
D7M10_RS18255	250.501	226.892	77.6435	93.0987	238.697	85.3711	1.48154	3.39021e-05	0.000316181	D7M10_RS18255	NZ_CP032618.1	4002181	4003158	-	978	protein_coding	ABC transporter permease && PF02653:Branched-chain amino acid transport system / permease component	BPD_transp_2
D7M10_RS18270	113.468	238.097	508.863	523.808	175.782	516.336	-1.55588	2.85345e-05	0.000270391	D7M10_RS18270	NZ_CP032618.1	4006244	4007332	+	1089	protein_coding	asparaginase && PF00710:Asparaginase	-
D7M10_RS18295	4.36414	18.6743	31.0574	50.1301	11.5192	40.5937	-1.82819	0.0148566	0.0461221	D7M10_RS18295	NZ_CP032618.1	4009538	4009804	+	267	protein_coding	hypothetical protein && -	-
D7M10_RS18310	223.444	215.688	504.085	583.146	219.566	543.616	-1.30824	1.37641e-05	0.00014291	pcp	NZ_CP032618.1	4010912	4011550	-	639	protein_coding	pyroglutamyl-peptidase I && PF01470:Pyroglutamyl peptidase	-
D7M10_RS18315	231.299	270.777	688.041	775.482	251.038	731.761	-1.54404	1.6907e-07	2.54611e-06	D7M10_RS18315	NZ_CP032618.1	4011558	4012508	-	951	protein_coding	DUF979 domain-containing protein && PF06166:Protein of unknown function (DUF979)	-
D7M10_RS18320	188.531	182.074	719.098	677.268	185.302	698.183	-1.9135	7.90699e-11	1.93703e-09	D7M10_RS18320	NZ_CP032618.1	4012505	4013230	-	726	protein_coding	DUF969 domain-containing protein && PF06149:Protein of unknown function (DUF969)	-
D7M10_RS18335	1729.94	2343.62	992.642	978.048	2036.78	985.345	1.04753	0.000218462	0.00151414	D7M10_RS18335	NZ_CP032618.1	4014018	4015301	+	1284	protein_coding	FAD-binding oxidoreductase && PF01266:FAD dependent oxidoreductase	DAO
D7M10_RS18445	983.676	748.838	1700.99	1894.71	866.257	1797.85	-1.05333	0.00019686	0.00138832	D7M10_RS18445	NZ_CP032618.1	4035625	4038903	+	3279	protein_coding	EAL domain-containing protein && PF13426:PAS domain|PF13188:PAS domain|PF00563:EAL domain|PF00989:PAS fold|PF08447:PAS fold|PF00990:Diguanylate cyclase, GGDEF domain	EAL
D7M10_RS18450	63.7164	24.2765	16.7232	9.20757	43.9965	12.9654	1.77477	0.0133752	0.0424694	D7M10_RS18450	NZ_CP032618.1	4038945	4040263	-	1319	protein_coding	hypothetical protein && -	-
D7M10_RS18455	27.9305	15.8731	4.77806	4.09225	21.9018	4.43516	2.30957	0.0160843	0.0491583	D7M10_RS18455	NZ_CP032618.1	4040434	4041177	-	744	protein_coding	hypothetical protein && -	-
D7M10_RS18530	146.635	107.377	56.1422	37.8533	127.006	46.9978	1.43988	0.00113609	0.0058522	D7M10_RS18530	NZ_CP032618.1	4053372	4054238	-	867	protein_coding	LysR family transcriptional regulator && PF00126:Bacterial regulatory helix-turn-helix protein, lysR family|PF03466:LysR substrate binding domain	LysR_substrate
D7M10_RS18535	260.102	244.633	19.1122	35.8072	252.368	27.4597	3.18723	4.6076e-14	1.61145e-12	D7M10_RS18535	NZ_CP032618.1	4054343	4055734	+	1392	protein_coding	aldehyde dehydrogenase family protein && PF00171:Aldehyde dehydrogenase family	Aldedh
D7M10_RS18570	75.0631	48.5531	16.7232	18.4151	61.8081	17.5692	1.81404	0.0017984	0.00846046	D7M10_RS18570	NZ_CP032618.1	4060533	4062014	+	1482	protein_coding	AMP-binding protein && PF00501:AMP-binding enzyme	AMP-binding
D7M10_RS18580	56.7338	30.8125	13.1397	8.1845	43.7731	10.6621	2.04882	0.00354019	0.014657	D7M10_RS18580	NZ_CP032618.1	4062672	4063481	+	810	protein_coding	SDR family oxidoreductase && PF00106:short chain dehydrogenase	adh_short
D7M10_RS18615	108.231	67.2273	48.9751	24.5535	87.7289	36.7643	1.26381	0.0148491	0.0461221	D7M10_RS18615	NZ_CP032618.1	4067750	4068370	+	621	protein_coding	LysE family translocator && PF01810:LysE type translocator	-
D7M10_RS18640	129.178	32.68	23.8903	30.6919	80.9292	27.2911	1.56732	0.01237	0.0399266	D7M10_RS18640	NZ_CP032618.1	4071345	4072643	+	1299	protein_coding	MFS transporter && PF07690:Major Facilitator Superfamily	MFS_1
D7M10_RS18650	85.537	48.5531	21.5013	18.4151	67.0451	19.9582	1.75218	0.00215719	0.00975969	D7M10_RS18650	NZ_CP032618.1	4073724	4075583	+	1860	protein_coding	DUF3857 and transglutaminase domain-containing protein && PF01841:Transglutaminase-like superfamily|PF12969:Domain of Unknown Function with PDB structure (DUF3857)	Transglut_core
D7M10_RS18665	83.7914	47.6194	20.3068	26.5996	65.7054	23.4532	1.48341	0.00830984	0.02912	aguB	NZ_CP032618.1	4077807	4078715	-	909	protein_coding	N-carbamoylputrescine amidase && PF00795:Carbon-nitrogen hydrolase	CN_hydrolase
D7M10_RS18705	65.462	24.2765	15.5287	8.1845	44.8693	11.8566	1.93328	0.00794685	0.0281261	D7M10_RS18705	NZ_CP032618.1	4085230	4086207	-	978	protein_coding	fimbrial protein && PF00419:Fimbrial protein	-
D7M10_RS18725	71.5718	68.161	124.23	157.552	69.8664	140.891	-1.01314	0.010382	0.0348456	D7M10_RS18725	NZ_CP032618.1	4092275	4092781	+	507	protein_coding	RNA polymerase sigma factor && PF08281:Sigma-70, region 4|PF04542:Sigma-70 region 2	Sigma70_r2
D7M10_RS18765	142.271	114.847	51.3641	25.5766	128.559	38.4704	1.75033	0.000187309	0.00134016	D7M10_RS18765	NZ_CP032618.1	4101679	4102863	-	1185	protein_coding	Bcr/CflA family multidrug efflux MFS transporter && PF07690:Major Facilitator Superfamily	MFS_1
D7M10_RS18775	235.663	160.599	75.2544	58.3146	198.131	66.7845	1.57234	7.62369e-05	0.000625233	D7M10_RS18775	NZ_CP032618.1	4103895	4105061	-	1167	protein_coding	aspartate aminotransferase family protein && PF00202:Aminotransferase class-III	Aminotran_3
D7M10_RS18780	178.93	177.405	65.6983	90.0295	178.168	77.8639	1.19091	0.00180777	0.0084895	D7M10_RS18780	NZ_CP032618.1	4105160	4106065	+	906	protein_coding	LysR family transcriptional regulator && PF00126:Bacterial regulatory helix-turn-helix protein, lysR family|PF03466:LysR substrate binding domain	LysR_substrate
D7M10_RS18815	3814.25	4235.32	54.9477	62.4068	4024.79	58.6773	6.09744	2.49253e-90	1.8929e-87	D7M10_RS18815	NZ_CP032618.1	4111072	4111960	-	889	protein_coding	DMT family transporter && PF00892:EamA-like transporter family	DUF6
D7M10_RS18820	13027.8	14706	102.728	81.845	13866.9	92.2867	7.23458	3.66516e-137	1.9484e-133	D7M10_RS18820	NZ_CP032618.1	4111980	4112969	-	990	protein_coding	hypothetical protein && PF13640:2OG-Fe(II) oxygenase superfamily	-
D7M10_RS18825	7128.38	7638.71	59.7257	47.0609	7383.54	53.3933	7.1165	4.76321e-120	1.26606e-116	D7M10_RS18825	NZ_CP032618.1	4112982	4113497	-	516	protein_coding	hypothetical protein && -	-
D7M10_RS18830	6354.18	7000.05	41.808	47.0609	6677.11	44.4345	7.2286	9.56482e-120	1.69489e-116	D7M10_RS18830	NZ_CP032618.1	4113508	4113975	-	468	protein_coding	hypothetical protein && -	-
D7M10_RS18835	88.1555	136.322	35.8354	39.8995	112.239	37.8674	1.56509	0.000722531	0.0041441	D7M10_RS18835	NZ_CP032618.1	4114098	4114954	+	857	protein_coding	LysR family transcriptional regulator && PF00126:Bacterial regulatory helix-turn-helix protein, lysR family|PF03466:LysR substrate binding domain	HTH_1
D7M10_RS18855	117.832	74.697	32.2519	35.8072	96.2643	34.0296	1.4997	0.00194914	0.00897109	D7M10_RS18855	NZ_CP032618.1	4118248	4119446	-	1199	protein_coding	sodium:glutamate symporter && PF03616:Sodium/glutamate symporter	-
D7M10_RS19155	476.564	463.122	1241.1	1310.54	469.843	1275.82	-1.44122	1.32875e-07	2.05338e-06	D7M10_RS19155	NZ_CP032618.1	4170853	4171335	-	483	protein_coding	STAS domain-containing protein && -	-
D7M10_RS19175	74.1903	35.4811	21.5013	17.3921	54.8357	19.4467	1.50069	0.0145266	0.0453564	D7M10_RS19175	NZ_CP032618.1	4174033	4174644	+	612	protein_coding	HAD family phosphatase && -	-
D7M10_RS19180	232.172	314.661	1083.42	1222.56	273.417	1152.99	-2.07692	3.18571e-12	9.10496e-11	D7M10_RS19180	NZ_CP032618.1	4174755	4175021	+	267	protein_coding	DUF4404 family protein && -	-
D7M10_RS19195	187.658	169.936	87.1996	72.6375	178.797	79.9185	1.16387	0.00190421	0.00881776	D7M10_RS19195	NZ_CP032618.1	4176737	4177417	+	681	protein_coding	heavy metal response regulator transcription factor && PF00072:Response regulator receiver domain|PF00486:Transcriptional regulatory protein, C terminal	Trans_reg_C
D7M10_RS19200	191.149	91.5039	53.7532	48.084	141.326	50.9186	1.47512	0.00148857	0.00727988	D7M10_RS19200	NZ_CP032618.1	4177414	4178778	+	1365	protein_coding	heavy metal sensor histidine kinase && PF00672:HAMP domain|PF00512:His Kinase A (phospho-acceptor) domain|PF02518:Histidine kinase-, DNA gyrase B-, and HSP90-like ATPase	HATPase_c
D7M10_RS19300	514.095	580.769	1413.11	1456.84	547.432	1434.98	-1.39045	3.62422e-07	5.12403e-06	topA	NZ_CP032618.1	4201472	4204093	-	2622	protein_coding	type I DNA topoisomerase && PF01751:Toprim domain|PF08272:Topoisomerase I zinc-ribbon-like|PF01131:DNA topoisomerase|PF01396:Topoisomerase DNA binding C4 zinc finger	Topoisom_bac
D7M10_RS19305	35.7859	37.3485	113.479	123.791	36.5672	118.635	-1.69871	9.446e-05	0.000747246	D7M10_RS19305	NZ_CP032618.1	4204208	4204444	-	237	protein_coding	DUF1653 domain-containing protein && -	-
D7M10_RS19325	537.661	583.571	1605.43	2083.98	560.616	1844.7	-1.71862	1.27976e-09	2.7882e-08	D7M10_RS19325	NZ_CP032618.1	4208890	4209327	+	438	protein_coding	universal stress protein && PF00582:Universal stress protein family	Usp
D7M10_RS19395	82.0457	81.233	235.319	185.174	81.6394	210.247	-1.36356	0.000194171	0.00138057	D7M10_RS19395	NZ_CP032618.1	4234772	4236016	+	1245	protein_coding	glycosyltransferase family 4 protein && PF13692:Glycosyl transferases group 1|PF13579:Glycosyl transferase 4-like domain	-
D7M10_RS19400	45.387	83.1005	181.566	186.197	64.2437	183.882	-1.51962	0.000216974	0.00150579	D7M10_RS19400	NZ_CP032618.1	4236013	4237320	+	1308	protein_coding	glycosyltransferase family 4 protein && PF13692:Glycosyl transferases group 1	-
D7M10_RS19405	281.05	413.635	1096.56	1002.6	347.343	1049.58	-1.59579	1.77354e-07	2.65581e-06	D7M10_RS19405	NZ_CP032618.1	4237434	4238999	+	1566	protein_coding	methyl-accepting chemotaxis protein && PF08447:PAS fold|PF00015:Methyl-accepting chemotaxis protein (MCP) signalling domain	-
D7M10_RS19420	105.612	230.627	849.3	553.477	168.12	701.389	-2.0615	1.31582e-07	2.03932e-06	ccoN	NZ_CP032618.1	4241701	4243125	+	1425	protein_coding	cytochrome-c oxidase%2C cbb3-type subunit I && PF00115:Cytochrome C and Quinol oxidase polypeptide I	-
D7M10_RS19425	85.537	166.201	635.482	448.102	125.869	541.792	-2.1068	2.18658e-08	3.83626e-07	ccoO	NZ_CP032618.1	4243136	4243744	+	609	protein_coding	cytochrome-c oxidase%2C cbb3-type subunit II && PF02433:Cytochrome C oxidase, mono-heme subunit/FixO	-
D7M10_RS19430	40.15	93.3713	269.96	151.413	66.7607	210.687	-1.65881	0.00033002	0.0021317	D7M10_RS19430	NZ_CP032618.1	4243748	4243966	+	219	protein_coding	cbb3-type cytochrome c oxidase subunit 3 && -	-
D7M10_RS19435	221.698	427.641	1458.5	1002.6	324.669	1230.55	-1.92264	7.74656e-08	1.25169e-06	ccoP	NZ_CP032618.1	4243963	4244886	+	924	protein_coding	cytochrome-c oxidase%2C cbb3-type subunit III && PF14715:N-terminal domain of cytochrome oxidase-cbb3, FixP|PF13442:Cytochrome C oxidase, cbb3-type, subunit III	-
D7M10_RS19470	212.097	243.699	726.265	538.131	227.898	632.198	-1.47163	2.39821e-06	2.9107e-05	ccoG	NZ_CP032618.1	4249646	4251061	+	1416	protein_coding	cytochrome c oxidase accessory protein CcoG && PF11614:IG-like fold at C-terminal of FixG, putative oxidoreductase|PF13746:4Fe-4S dicluster domain	-
D7M10_RS19475	144.889	162.466	378.661	322.265	153.678	350.463	-1.18909	0.000233261	0.00158165	D7M10_RS19475	NZ_CP032618.1	4251076	4251615	+	540	protein_coding	hypothetical protein && PF05751:FixH	-
D7M10_RS19495	180.675	338.004	510.058	590.307	259.34	550.183	-1.08619	0.00208765	0.00951796	hemN	NZ_CP032618.1	4255191	4256573	+	1383	protein_coding	oxygen-independent coproporphyrinogen III oxidase && PF04055:Radical SAM superfamily|PF06969:HemN C-terminal domain	Radical_SAM
D7M10_RS19500	108.231	116.714	488.557	517.67	112.472	503.113	-2.16177	4.98674e-12	1.36647e-10	D7M10_RS19500	NZ_CP032618.1	4256580	4257050	-	471	protein_coding	hypothetical protein && -	-
D7M10_RS19530	1219.34	1308.13	519.614	626.114	1263.74	572.864	1.14087	4.48699e-05	0.000400888	D7M10_RS19530	NZ_CP032618.1	4260659	4261684	-	1026	protein_coding	NADP-dependent oxidoreductase && PF16884:N-terminal domain of oxidoreductase|PF00107:Zinc-binding dehydrogenase	ADH_zinc_N
D7M10_RS19545	164.964	146.593	496.918	472.655	155.779	484.787	-1.63736	1.13091e-07	1.78141e-06	D7M10_RS19545	NZ_CP032618.1	4264417	4265184	+	768	protein_coding	transporter substrate-binding domain-containing protein && PF00497:Bacterial extracellular solute-binding proteins, family 3	-
D7M10_RS19550	257.484	276.379	766.879	700.798	266.932	733.838	-1.45894	4.71182e-07	6.59159e-06	D7M10_RS19550	NZ_CP032618.1	4265163	4266854	-	1692	protein_coding	EAL domain-containing protein && PF00990:Diguanylate cyclase, GGDEF domain|PF00563:EAL domain|PF13426:PAS domain	EAL
D7M10_RS19555	330.801	348.275	783.602	704.89	339.538	744.246	-1.13206	7.75657e-05	0.000633393	D7M10_RS19555	NZ_CP032618.1	4266873	4268438	-	1566	protein_coding	methyl-accepting chemotaxis protein && PF00015:Methyl-accepting chemotaxis protein (MCP) signalling domain|PF08447:PAS fold	-
D7M10_RS19560	228.681	206.351	412.108	467.54	217.516	439.824	-1.01598	0.000935974	0.00508756	D7M10_RS19560	NZ_CP032618.1	4268897	4269211	+	315	protein_coding	helix-turn-helix transcriptional regulator && PF01381:Helix-turn-helix	HTH_3
D7M10_RS19590	469.581	483.663	989.058	922.803	476.622	955.931	-1.00397	0.000292096	0.00192653	smc	NZ_CP032618.1	4275578	4279066	-	3489	protein_coding	chromosome segregation protein SMC && PF02463:RecF/RecN/SMC N terminal domain	SMC_N
D7M10_RS19630	145.762	221.29	658.178	588.261	183.526	623.219	-1.76447	5.59656e-08	9.26831e-07	D7M10_RS19630	NZ_CP032618.1	4288509	4288853	-	345	protein_coding	YggL family protein && PF04320:Protein with unknown function (DUF469)	-
D7M10_RS19675	92.5197	30.8125	16.7232	22.5074	61.6661	19.6153	1.65028	0.0101759	0.0343178	D7M10_RS19675	NZ_CP032618.1	4299731	4300957	+	1227	protein_coding	ABC transporter substrate-binding protein && PF13379:NMT1-like family	-
D7M10_RS19685	113.468	53.2216	15.5287	34.7841	83.3446	25.1564	1.71899	0.00298732	0.0127555	D7M10_RS19685	NZ_CP032618.1	4301794	4303005	+	1212	protein_coding	NarK/NasA family nitrate transporter && PF07690:Major Facilitator Superfamily	MFS_1
D7M10_RS19690	153.618	56.0228	9.55612	28.6458	104.82	19.1009	2.44216	8.02601e-05	0.000651036	D7M10_RS19690	NZ_CP032618.1	4303005	4304672	+	1668	protein_coding	bifunctional protein-serine/threonine kinase/phosphatase && PF00069:Protein kinase domain|PF13672:Protein phosphatase 2C	Pkinase
D7M10_RS19695	88.1555	31.7462	19.1122	15.3459	59.9509	17.2291	1.80439	0.00519027	0.0199938	D7M10_RS19695	NZ_CP032618.1	4304945	4307398	+	2454	protein_coding	NAD(P)/FAD-dependent oxidoreductase && PF04324:BFD-like [2Fe-2S] binding domain|PF03460:Nitrite/Sulfite reductase ferredoxin-like half domain|PF07992:Pyridine nucleotide-disulphide oxidoreductase|PF01077:Nitrite and sulphite reductase 4Fe-4S domain	Pyr_redox_2
D7M10_RS19705	196.386	86.8353	37.03	56.2685	141.611	46.6492	1.59873	0.00107947	0.00560395	D7M10_RS19705	NZ_CP032618.1	4307712	4310420	+	2709	protein_coding	nitrate reductase && PF04324:BFD-like [2Fe-2S] binding domain|PF04879:Molybdopterin oxidoreductase Fe4S4 domain|PF01568:Molydopterin dinucleotide binding domain|PF00384:Molybdopterin oxidoreductase	-
D7M10_RS19720	515.841	744.169	1533.76	1930.52	630.005	1732.14	-1.45959	1.37469e-06	1.74829e-05	sigX	NZ_CP032618.1	4312318	4312908	-	591	protein_coding	RNA polymerase sigma factor SigX && PF04542:Sigma-70 region 2|PF04545:Sigma-70, region 4	Sigma70_r2
D7M10_RS19745	141.398	139.123	297.434	347.841	140.261	322.638	-1.20236	0.000226623	0.00155851	D7M10_RS19745	NZ_CP032618.1	4315893	4316882	-	990	protein_coding	alpha/beta fold hydrolase && PF12695:Alpha/beta hydrolase family	-
D7M10_RS19760	432.922	462.188	1428.64	1293.15	447.555	1360.9	-1.60438	5.49473e-09	1.10226e-07	D7M10_RS19760	NZ_CP032618.1	4320495	4321919	-	1425	protein_coding	PLP-dependent aminotransferase family protein && PF00155:Aminotransferase class I and II|PF00392:Bacterial regulatory proteins, gntR family	Aminotran_1_2
D7M10_RS19765	569.956	905.702	2457.12	2364.3	737.829	2410.71	-1.70838	1.83557e-08	3.30776e-07	D7M10_RS19765	NZ_CP032618.1	4322080	4322973	+	894	protein_coding	EamA family transporter && PF00892:EamA-like transporter family	DUF6
D7M10_RS19770	1161.73	2004.68	6956.85	6886.24	1583.21	6921.55	-2.1284	7.17363e-12	1.92601e-10	moeB	NZ_CP032618.1	4323000	4324862	+	1863	protein_coding	molybdopterin-synthase adenylyltransferase MoeB && PF00899:ThiF family|PF00581:Rhodanese-like domain|PF14464:Prokaryotic homologs of the JAB domain	Rhodanese
D7M10_RS19775	365.715	701.218	2590.9	2507.53	533.466	2549.21	-2.25705	1.1084e-11	2.94612e-10	D7M10_RS19775	NZ_CP032618.1	4324888	4325802	+	915	protein_coding	PLP-dependent cysteine synthase family protein && PF00291:Pyridoxal-phosphate dependent enzyme	PALP
D7M10_RS19780	429.431	693.749	2663.77	2797.05	561.59	2730.41	-2.28196	8.66978e-14	2.99276e-12	D7M10_RS19780	NZ_CP032618.1	4325826	4326818	+	993	protein_coding	serine acetyltransferase && PF00132:Bacterial transferase hexapeptide (six repeats)	Hexapep
D7M10_RS19785	441.65	752.573	3282.53	3283.01	597.112	3282.77	-2.45924	3.37192e-15	1.28958e-13	D7M10_RS19785	NZ_CP032618.1	4326821	4327549	+	729	protein_coding	alanyl-tRNA editing protein && PF07973:Threonyl and Alanyl tRNA synthetase second additional domain|PF01411:tRNA synthetases class II (A)	-
D7M10_RS19865	80.3001	42.9508	14.3342	15.3459	61.6254	14.8401	2.05411	0.000799129	0.0044963	D7M10_RS19865	NZ_CP032618.1	4344870	4346399	+	1530	protein_coding	NCS1 family nucleobase:cation symporter-1 && PF02133:Permease for cytosine/purines, uracil, thiamine, allantoin	-
D7M10_RS19875	363.096	259.572	691.624	832.773	311.334	762.199	-1.29153	3.11718e-05	0.000293291	D7M10_RS19875	NZ_CP032618.1	4347158	4347622	-	465	protein_coding	hypothetical protein && PF11776:Nickel/cobalt transporter regulator	-
D7M10_RS19885	679.932	831.005	366.716	367.28	755.468	366.998	1.04145	0.000349116	0.00224414	D7M10_RS19885	NZ_CP032618.1	4348753	4349499	+	747	protein_coding	3-oxoacyl-ACP reductase FabG && PF00106:short chain dehydrogenase	adh_short
D7M10_RS19955	189.403	133.521	527.976	525.854	161.462	526.915	-1.70545	1.1184e-07	1.76948e-06	D7M10_RS19955	NZ_CP032618.1	4362116	4362919	-	804	protein_coding	transglutaminase family protein && PF08379:Bacterial transglutaminase-like N-terminal region|PF01841:Transglutaminase-like superfamily	Transglut_core
D7M10_RS19960	190.276	188.61	409.719	507.439	189.443	458.579	-1.27601	4.3304e-05	0.000389166	D7M10_RS19960	NZ_CP032618.1	4362916	4363866	-	951	protein_coding	alpha-E domain-containing protein && PF04168:A predicted alpha-helical domain with a conserved ER motif.	-
D7M10_RS19965	211.224	200.748	733.432	800.035	205.986	766.734	-1.89623	7.9862e-11	1.94746e-09	D7M10_RS19965	NZ_CP032618.1	4363871	4365280	-	1410	protein_coding	circularly permuted type 2 ATP-grasp protein && PF14403:Circularly permuted ATP-grasp type 2	-
D7M10_RS19970	735.793	421.105	1124.04	1461.96	578.449	1293	-1.16031	0.000484792	0.00295546	D7M10_RS19970	NZ_CP032618.1	4365743	4366084	-	342	protein_coding	ribonuclease E inhibitor RraB && PF06877:Regulator of ribonuclease activity B	-
D7M10_RS19975	25.312	56.0228	243.681	298.734	40.6674	271.208	-2.74236	9.28202e-11	2.23272e-09	D7M10_RS19975	NZ_CP032618.1	4366296	4366556	-	261	protein_coding	hypothetical protein && -	-
D7M10_RS20030	213.843	183.941	87.1996	76.7297	198.892	81.9647	1.28057	0.000503782	0.00305023	D7M10_RS20030	NZ_CP032618.1	4376096	4376989	-	894	protein_coding	AraC family transcriptional regulator && PF06719:AraC-type transcriptional regulator N-terminus|PF12833:Helix-turn-helix domain	AraC_N
D7M10_RS20035	91.6468	44.8182	16.7232	29.6688	68.2325	23.196	1.54997	0.00813956	0.0286176	D7M10_RS20035	NZ_CP032618.1	4377172	4378224	+	1053	protein_coding	NAD(P)-dependent alcohol dehydrogenase && PF08240:Alcohol dehydrogenase GroES-like domain|PF00107:Zinc-binding dehydrogenase	ADH_N
D7M10_RS20055	99.5023	90.5702	527.976	1127.42	95.0362	827.695	-3.12308	2.23454e-16	9.28033e-15	D7M10_RS20055	NZ_CP032618.1	4381058	4381396	+	339	protein_coding	hypothetical protein && -	-
D7M10_RS20060	54.1153	65.3599	323.714	525.854	59.7376	424.784	-2.83212	2.52175e-14	9.05751e-13	D7M10_RS20060	NZ_CP032618.1	4381450	4381710	+	261	protein_coding	hypothetical protein && -	-
D7M10_RS20085	131.797	129.786	437.192	402.064	130.791	419.628	-1.68152	9.88097e-08	1.57267e-06	D7M10_RS20085	NZ_CP032618.1	4384891	4385544	-	654	protein_coding	TetR/AcrR family transcriptional regulator && PF00440:Bacterial regulatory proteins, tetR family|PF13305:WHG domain	TetR_N
D7M10_RS20140	139.652	180.207	295.045	364.21	159.929	329.628	-1.04478	0.00179692	0.00846046	rpmF	NZ_CP032618.1	4394984	4395166	-	183	protein_coding	50S ribosomal protein L32 && -	-
D7M10_RS20265	136.161	116.714	65.6983	54.2223	126.438	59.9603	1.07897	0.00879372	0.0305939	D7M10_RS20265	NZ_CP032618.1	4420353	4420814	-	462	protein_coding	TlpA family protein disulfide reductase && PF00578:AhpC/TSA family	-
D7M10_RS20320	58.4794	64.4262	134.98	220.982	61.4528	177.981	-1.53678	0.000171909	0.00125016	D7M10_RS20320	NZ_CP032618.1	4429087	4430418	-	1332	protein_coding	dicarboxylate/amino acid:cation symporter && PF00375:Sodium:dicarboxylate symporter family	SDF
D7M10_RS20340	166.71	130.72	66.8928	70.5913	148.715	68.7421	1.11319	0.00490098	0.0190729	D7M10_RS20340	NZ_CP032618.1	4434039	4434755	+	717	protein_coding	4'-phosphopantetheinyl transferase superfamily protein && PF01648:4'-phosphopantetheinyl transferase superfamily	ACPS
D7M10_RS20365	862.353	1777.79	3581.16	3475.34	1320.07	3528.25	-1.41853	3.29349e-05	0.000308787	D7M10_RS20365	NZ_CP032618.1	4442099	4443418	-	1320	protein_coding	flagellar hook protein FlgE && PF07559:Flagellar basal body protein FlaE|PF00460:Flagella basal body rod protein|PF06429:Flagellar basal body rod FlgEFG protein C-terminal	-
D7M10_RS20370	290.651	718.959	1201.68	1274.74	504.805	1238.21	-1.29503	0.000653586	0.00380972	flgD	NZ_CP032618.1	4443450	4444181	-	732	protein_coding	flagellar hook assembly protein FlgD && PF13861:FlgD Tudor-like domain|PF03963:Flagellar hook capping protein - N-terminal region|PF13860:FlgD Ig-like domain	-
D7M10_RS20375	253.12	574.233	917.387	1008.74	413.677	963.064	-1.21984	0.000968679	0.00519627	flgC	NZ_CP032618.1	4444198	4444641	-	444	protein_coding	flagellar basal body rod protein FlgC && PF00460:Flagella basal body rod protein|PF06429:Flagellar basal body rod FlgEFG protein C-terminal	-
D7M10_RS20380	116.959	324.932	702.375	758.09	220.945	730.232	-1.7259	2.30906e-05	0.000223588	flgB	NZ_CP032618.1	4444645	4445052	-	408	protein_coding	flagellar basal body rod protein FlgB && PF00460:Flagella basal body rod protein	-
D7M10_RS20400	181.548	241.832	437.192	600.538	211.69	518.865	-1.29471	7.97772e-05	0.000649457	flgA	NZ_CP032618.1	4448367	4449131	+	765	protein_coding	flagellar basal body P-ring formation protein FlgA && PF13144:Chaperone for flagella basal body P-ring formation	-
D7M10_RS20405	803.001	950.52	3055.57	3230.83	876.76	3143.2	-1.84213	6.55214e-12	1.76808e-10	flgM	NZ_CP032618.1	4449273	4449590	+	318	protein_coding	flagellar biosynthesis anti-sigma factor FlgM && PF04316:Anti-sigma-28 factor, FlgM	-
D7M10_RS20430	95.1381	156.864	555.449	439.917	126.001	497.683	-1.98267	1.54486e-08	2.84168e-07	D7M10_RS20430	NZ_CP032618.1	4454444	4455007	+	564	protein_coding	GNAT family N-acetyltransferase && PF00583:Acetyltransferase (GNAT) family	Acetyltransf_1
D7M10_RS20435	505.367	766.578	2819.06	2229.25	635.973	2524.15	-1.98895	8.13312e-11	1.97423e-09	D7M10_RS20435	NZ_CP032618.1	4455062	4455985	-	924	protein_coding	universal stress protein && PF00582:Universal stress protein family	Usp
D7M10_RS20440	240.9	210.085	837.355	756.043	225.493	796.699	-1.82044	5.25024e-10	1.18301e-08	D7M10_RS20440	NZ_CP032618.1	4456087	4457325	-	1239	protein_coding	MgtC/SapB family protein && PF13194:Domain of unknown function (DUF4010)|PF02308:MgtC family	-
D7M10_RS20450	752.377	940.249	3478.43	2999.62	846.313	3239.02	-1.93637	2.55396e-12	7.45981e-11	D7M10_RS20450	NZ_CP032618.1	4457641	4458714	-	1074	protein_coding	NAD(P)-dependent alcohol dehydrogenase && PF00107:Zinc-binding dehydrogenase|PF08240:Alcohol dehydrogenase GroES-like domain	ADH_zinc_N
D7M10_RS20455	268.831	488.332	2986.29	2378.62	378.581	2682.45	-2.82541	1.35792e-17	6.11754e-16	D7M10_RS20455	NZ_CP032618.1	4458978	4459901	+	924	protein_coding	universal stress protein && PF00582:Universal stress protein family	Usp
D7M10_RS20465	13.9652	34.5474	1495.53	2332.58	24.2563	1914.06	-6.31042	1.76442e-55	4.93667e-53	D7M10_RS20465	NZ_CP032618.1	4460708	4460932	+	225	protein_coding	hypothetical protein && -	-
D7M10_RS20470	13.9652	13.072	269.96	517.67	13.5186	393.815	-4.86508	1.17904e-25	1.1607e-23	D7M10_RS20470	NZ_CP032618.1	4460944	4461123	+	180	protein_coding	hypothetical protein && -	-
D7M10_RS20475	795.145	711.489	2594.49	3444.65	753.317	3019.57	-2.00308	1.19504e-12	3.60956e-11	D7M10_RS20475	NZ_CP032618.1	4461536	4461862	+	327	protein_coding	Arc family DNA-binding protein && PF03869:Arc-like DNA binding domain	Arc
D7M10_RS20480	296.761	505.139	170.816	163.69	400.95	167.253	1.26115	0.000380406	0.00241606	mgtE	NZ_CP032618.1	4461959	4463401	-	1443	protein_coding	magnesium transporter && PF00571:CBS domain|PF01769:Divalent cation transporter|PF03448:MgtE intracellular N domain	CBS
D7M10_RS20500	135.288	161.532	751.35	644.53	148.41	697.94	-2.23375	3.0381e-13	9.9083e-12	csrA	NZ_CP032618.1	4464264	4464452	-	189	protein_coding	carbon storage regulator CsrA && -	-
D7M10_RS20555	477.436	968.26	1519.42	1516.18	722.848	1517.8	-1.07058	0.00188162	0.00875768	D7M10_RS20555	NZ_CP032618.1	4477492	4478712	-	1221	protein_coding	aspartate aminotransferase family protein && PF00202:Aminotransferase class-III	Aminotran_3
D7M10_RS20645	150.999	140.991	60.9203	83.8912	145.995	72.4057	1.00853	0.0111237	0.036706	D7M10_RS20645	NZ_CP032618.1	4495884	4496771	-	888	protein_coding	LysR family transcriptional regulator && PF00126:Bacterial regulatory helix-turn-helix protein, lysR family|PF03466:LysR substrate binding domain	LysR_substrate
D7M10_RS20680	155.363	197.947	1108.51	836.865	176.655	972.688	-2.46126	2.44787e-15	9.5683e-14	D7M10_RS20680	NZ_CP032618.1	4501313	4501618	+	306	protein_coding	peptidase M4 && PF03413:Peptidase propeptide and YPEB domain	-
D7M10_RS20695	125.687	86.8353	228.152	227.12	106.261	227.636	-1.09793	0.00242303	0.010734	D7M10_RS20695	NZ_CP032618.1	4503827	4505443	+	1617	protein_coding	inorganic phosphate transporter && PF01384:Phosphate transporter family	-
D7M10_RS20760	270.576	225.025	474.222	517.67	247.801	495.946	-1.00089	0.00100058	0.0053032	D7M10_RS20760	NZ_CP032618.1	4514453	4515805	-	1353	protein_coding	GntP family permease && PF02447:GntP family permease	-
D7M10_RS20765	95.1381	110.178	241.292	253.72	102.658	247.506	-1.27037	0.000231832	0.00157397	D7M10_RS20765	NZ_CP032618.1	4515890	4516423	-	534	protein_coding	gluconokinase && PF13671:AAA domain	-
D7M10_RS20790	93.3925	160.599	545.893	457.309	126.996	501.601	-1.98286	1.76803e-08	3.2078e-07	D7M10_RS20790	NZ_CP032618.1	4520034	4520534	+	501	protein_coding	hypothetical protein && -	-
D7M10_RS20815	42.7685	27.0777	720.292	1279.85	34.9231	1000.07	-4.83703	9.57595e-36	1.49723e-33	D7M10_RS20815	NZ_CP032618.1	4524751	4524942	-	192	protein_coding	CsbD family protein && -	-
D7M10_RS20850	55.8609	42.0171	13370.2	38731.1	48.939	26050.7	-9.05483	1.60896e-100	1.42554e-97	D7M10_RS20850	NZ_CP032618.1	4531287	4531754	-	468	protein_coding	PA2169 family four-helix-bundle protein && PF09537:Domain of unknown function (DUF2383)	-
D7M10_RS20880	247.01	309.993	551.866	639.414	278.501	595.64	-1.0975	0.00030484	0.00199327	zwf	NZ_CP032618.1	4535799	4537265	-	1467	protein_coding	glucose-6-phosphate dehydrogenase && PF00479:Glucose-6-phosphate dehydrogenase, NAD binding domain|PF02781:Glucose-6-phosphate dehydrogenase, C-terminal domain	G6PD_C
D7M10_RS20885	134.415	145.659	267.571	311.011	140.037	289.291	-1.04757	0.0015382	0.00744724	D7M10_RS20885	NZ_CP032618.1	4537476	4538345	+	870	protein_coding	MurR/RpiR family transcriptional regulator && PF01380:SIS domain|PF01418:Helix-turn-helix domain, rpiR family	HTH_6
D7M10_RS20895	172.82	298.788	640.26	627.138	235.804	633.699	-1.42707	2.27636e-05	0.000220823	D7M10_RS20895	NZ_CP032618.1	4539439	4540785	-	1347	protein_coding	porin && PF04966:Carbohydrate-selective porin, OprB family	-
D7M10_RS20920	240.027	255.837	548.282	500.278	247.932	524.28	-1.08026	0.000286313	0.00189492	D7M10_RS20920	NZ_CP032618.1	4544037	4545323	-	1287	protein_coding	carbohydrate ABC transporter substrate-binding protein && -	-
D7M10_RS20960	16.5837	8.40342	57.3367	61.3838	12.4936	59.3602	-2.24324	0.000250027	0.00168459	D7M10_RS20960	NZ_CP032618.1	4551768	4551956	+	189	protein_coding	hypothetical protein && -	-
D7M10_RS21015	499.257	614.383	1358.16	1637.92	556.82	1498.04	-1.4282	5.59215e-07	7.67944e-06	D7M10_RS21015	NZ_CP032618.1	4564116	4565354	-	1239	protein_coding	pseudouridine synthase && PF00849:RNA pseudouridylate synthase|PF01479:S4 domain	S4
D7M10_RS21050	359.605	487.398	191.122	169.828	423.501	180.475	1.23101	0.00016173	0.00118751	D7M10_RS21050	NZ_CP032618.1	4569764	4570063	+	300	protein_coding	YciI family protein && PF03795:YCII-related domain	-
D7M10_RS21085	544.644	1011.21	4186.77	4030.87	777.928	4108.82	-2.40134	1.34049e-13	4.56799e-12	arcD	NZ_CP032618.1	4576671	4578098	+	1428	protein_coding	arginine-ornithine antiporter && PF13520:Amino acid permease	-
D7M10_RS21090	1355.5	2036.43	12037.1	9531.88	1695.96	10784.5	-2.66887	3.51446e-19	1.84979e-17	arcA	NZ_CP032618.1	4578133	4579389	+	1257	protein_coding	arginine deiminase && PF02274:Amidinotransferase	-
D7M10_RS21095	1155.62	1722.7	10032.7	8889.39	1439.16	9461.06	-2.7169	9.13183e-21	5.45447e-19	D7M10_RS21095	NZ_CP032618.1	4579460	4580470	+	1011	protein_coding	ornithine carbamoyltransferase && PF02729:Aspartate/ornithine carbamoyltransferase, carbamoyl-P binding domain|PF00185:Aspartate/ornithine carbamoyltransferase, Asp/Orn binding domain	-
D7M10_RS21100	307.235	469.658	2608.82	2133.09	388.446	2370.95	-2.61007	1.67325e-17	7.29098e-16	arcC	NZ_CP032618.1	4580665	4581594	+	930	protein_coding	carbamate kinase && PF00696:Amino acid kinase family	AA_kinase
D7M10_RS21115	294.143	154.996	77.6435	101.283	224.57	89.4633	1.32644	0.00125662	0.00635603	D7M10_RS21115	NZ_CP032618.1	4583727	4588406	-	4680	protein_coding	hypothetical protein && -	-
D7M10_RS21120	20.9478	63.4925	160.065	149.367	42.2202	154.716	-1.87761	0.000139935	0.00104333	gcvH	NZ_CP032618.1	4588741	4589124	+	384	protein_coding	glycine cleavage system protein GcvH && PF01597:Glycine cleavage H-protein	-
D7M10_RS21125	908.613	1155.94	2859.67	2703.96	1032.27	2781.81	-1.4303	1.89649e-07	2.82402e-06	gcvP	NZ_CP032618.1	4589135	4591984	+	2850	protein_coding	aminomethyl-transferring glycine dehydrogenase && PF02347:Glycine cleavage system P-protein	-
D7M10_RS21135	393.645	436.044	980.697	731.49	414.844	856.093	-1.04482	0.000448919	0.00276851	gcvT	NZ_CP032618.1	4593602	4594726	+	1125	protein_coding	glycine cleavage system aminomethyltransferase GcvT && PF08669:Glycine cleavage T-protein C-terminal barrel domain|PF01571:Aminomethyltransferase folate-binding domain	GCV_T
D7M10_RS21140	3674.6	3523.83	16139.1	17208.9	3599.22	16674	-2.21185	4.13048e-18	1.9605e-16	D7M10_RS21140	NZ_CP032618.1	4595115	4595327	+	213	protein_coding	cold-shock protein && -	-
D7M10_RS21160	386.662	419.237	974.724	962.702	402.95	968.713	-1.26556	5.64054e-06	6.25994e-05	lldD	NZ_CP032618.1	4598326	4599468	+	1143	protein_coding	FMN-dependent L-lactate dehydrogenase LldD && PF01070:FMN-dependent dehydrogenase	FMN_dh
D7M10_RS21200	2395.91	4433.27	7164.7	7069.36	3414.59	7117.03	-1.05964	0.000971481	0.00520604	pal	NZ_CP032618.1	4604271	4604771	-	501	protein_coding	peptidoglycan-associated lipoprotein Pal && PF00691:OmpA family	-
D7M10_RS21205	740.157	1182.08	1919.59	1996	961.119	1957.79	-1.0267	0.000761076	0.00432714	tolB	NZ_CP032618.1	4604827	4606107	-	1281	protein_coding	Tol-Pal system protein TolB && PF04052:TolB amino-terminal domain|PF07676:WD40-like Beta Propeller Repeat	PD40
D7M10_RS21210	201.623	288.517	832.577	829.704	245.07	831.14	-1.76257	9.78849e-09	1.90607e-07	tolA	NZ_CP032618.1	4606125	4607198	-	1074	protein_coding	cell envelope integrity protein TolA && PF13103:TonB C terminal	-
D7M10_RS21260	60.2251	81.233	207.846	147.321	70.729	177.583	-1.32765	0.000836916	0.00467337	D7M10_RS21260	NZ_CP032618.1	4614534	4614884	-	351	protein_coding	ribbon-helix-helix domain-containing protein && PF13467:Ribbon-helix-helix domain	-
D7M10_RS21265	961.855	996.272	3284.92	2708.05	979.064	2996.48	-1.6137	2.23775e-09	4.72059e-08	D7M10_RS21265	NZ_CP032618.1	4615077	4615550	-	474	protein_coding	DNA starvation/stationary phase protection protein && PF00210:Ferritin-like domain	Ferritin
D7M10_RS21340	267.958	330.534	880.357	849.142	299.246	864.75	-1.53126	1.42241e-07	2.17285e-06	D7M10_RS21340	NZ_CP032618.1	4632385	4634274	+	1890	protein_coding	methyl-accepting chemotaxis protein && PF02743:Cache domain|PF05581:Vibrio chemotaxis protein N terminus|PF00672:HAMP domain|PF00015:Methyl-accepting chemotaxis protein (MCP) signalling domain	Cache_1
D7M10_RS21355	1111.11	1568.64	2943.28	2675.31	1339.87	2809.3	-1.0682	0.000194256	0.00138057	D7M10_RS21355	NZ_CP032618.1	4635781	4636155	+	375	protein_coding	DNA binding protein && -	-
D7M10_RS21365	193.768	190.477	87.1996	91.0526	192.123	89.1261	1.10769	0.00219013	0.00988197	D7M10_RS21365	NZ_CP032618.1	4637883	4638575	+	693	protein_coding	RDD family protein && PF06271:RDD family	-
D7M10_RS21370	139.652	113.913	57.3367	58.3146	126.783	57.8256	1.13283	0.00600933	0.0224022	D7M10_RS21370	NZ_CP032618.1	4638572	4639552	+	981	protein_coding	stage II sporulation protein M && PF01944:Stage II sporulation protein M	-
D7M10_RS21395	1866.98	1704.03	5226	5480.55	1785.5	5353.28	-1.58408	1.00813e-09	2.22375e-08	D7M10_RS21395	NZ_CP032618.1	4644561	4644920	-	360	protein_coding	pilus assembly protein PilZ && PF07238:PilZ domain	-
D7M10_RS21400	153.618	177.405	418.08	466.517	165.512	442.298	-1.41882	5.82345e-06	6.43607e-05	D7M10_RS21400	NZ_CP032618.1	4645154	4645528	-	375	protein_coding	hypothetical protein && -	-
D7M10_RS21410	174.565	131.654	87.1996	63.4299	153.109	75.3147	1.02728	0.0105968	0.0353626	D7M10_RS21410	NZ_CP032618.1	4647335	4648084	-	750	protein_coding	enoyl-CoA hydratase && PF00378:Enoyl-CoA hydratase/isomerase	ECH
D7M10_RS21445	178.93	185.809	56.1422	65.476	182.369	60.8091	1.58241	3.65139e-05	0.000335247	D7M10_RS21445	NZ_CP032618.1	4656821	4657102	-	282	protein_coding	hypothetical protein && -	-
D7M10_RS21450	251.374	351.076	69.2819	61.3838	301.225	65.3328	2.20613	2.20463e-09	4.66924e-08	D7M10_RS21450	NZ_CP032618.1	4657111	4657452	-	342	protein_coding	antibiotic biosynthesis monooxygenase && PF03992:Antibiotic biosynthesis monooxygenase	ABM
D7M10_RS21455	481.801	606.913	168.427	157.552	544.357	162.989	1.74008	3.00676e-08	5.1896e-07	D7M10_RS21455	NZ_CP032618.1	4657781	4658710	+	930	protein_coding	AraC family transcriptional regulator && PF12833:Helix-turn-helix domain|PF06719:AraC-type transcriptional regulator N-terminus	AraC_N
D7M10_RS21460	220.825	138.19	71.6709	75.7067	179.507	73.6888	1.28475	0.0013784	0.00685038	D7M10_RS21460	NZ_CP032618.1	4658815	4660269	-	1455	protein_coding	HAMP domain-containing protein && PF02518:Histidine kinase-, DNA gyrase B-, and HSP90-like ATPase|PF00672:HAMP domain|PF00512:His Kinase A (phospho-acceptor) domain	HATPase_c
D7M10_RS21480	172.82	197.013	539.921	466.517	184.917	503.219	-1.44424	2.82926e-06	3.38746e-05	gap	NZ_CP032618.1	4664118	4665119	+	1002	protein_coding	type I glyceraldehyde-3-phosphate dehydrogenase && PF02800:Glyceraldehyde 3-phosphate dehydrogenase, C-terminal domain|PF00044:Glyceraldehyde 3-phosphate dehydrogenase, NAD binding domain	-
D7M10_RS21540	116.086	39.2159	11.9451	32.738	77.651	22.3416	1.78714	0.00548409	0.0208387	D7M10_RS21540	NZ_CP032618.1	4679010	4682045	+	3036	protein_coding	multidrug efflux RND transporter permease subunit && PF00873:AcrB/AcrD/AcrF family	ACR_tran
D7M10_RS21560	250.501	297.854	631.898	682.383	274.178	657.141	-1.26159	1.96175e-05	0.000195293	D7M10_RS21560	NZ_CP032618.1	4686731	4686958	-	228	protein_coding	hypothetical protein && -	-
D7M10_RS21570	156.236	216.621	65.6983	95.1448	186.429	80.4216	1.2089	0.00223613	0.0100487	D7M10_RS21570	NZ_CP032618.1	4687679	4688359	-	681	protein_coding	class I SAM-dependent methyltransferase && PF08241:Methyltransferase domain	Methyltransf_11
D7M10_RS21595	219.952	281.981	523.198	527.9	250.967	525.549	-1.06683	0.000487939	0.00297007	fxsA	NZ_CP032618.1	4692892	4693368	-	477	protein_coding	membrane protein FxsA && PF04186:FxsA cytoplasmic membrane protein	-
D7M10_RS21610	116.959	121.383	238.903	319.196	119.171	279.049	-1.22875	0.000370822	0.00236545	D7M10_RS21610	NZ_CP032618.1	4695129	4696136	-	1008	protein_coding	DUF481 domain-containing protein && PF04338:Protein of unknown function, DUF481	-
D7M10_RS21675	159.727	163.4	728.654	731.49	161.564	730.072	-2.17602	1.49342e-13	5.02469e-12	D7M10_RS21675	NZ_CP032618.1	4712275	4712745	+	471	protein_coding	GNAT family N-acetyltransferase && PF00583:Acetyltransferase (GNAT) family	Acetyltransf_1
D7M10_RS21680	134.415	183.008	468.25	438.894	158.712	453.572	-1.51556	2.66119e-06	3.2152e-05	D7M10_RS21680	NZ_CP032618.1	4712874	4713584	+	711	protein_coding	RNA-binding protein && -	-
D7M10_RS21685	84.6642	105.51	258.015	257.812	95.0869	257.914	-1.4404	3.58255e-05	0.000329751	D7M10_RS21685	NZ_CP032618.1	4713651	4714112	+	462	protein_coding	DUF1456 family protein && PF07308:Protein of unknown function (DUF1456)	-
D7M10_RS21695	493.147	832.872	1759.52	1547.89	663.01	1653.71	-1.31885	3.32187e-05	0.000310899	D7M10_RS21695	NZ_CP032618.1	4714960	4715739	-	780	protein_coding	ferredoxin--NADP reductase && PF00970:Oxidoreductase FAD-binding domain|PF00175:Oxidoreductase NAD-binding domain	NAD_binding_1
D7M10_RS21780	54.1153	71.8959	150.509	181.082	63.0056	165.796	-1.39807	0.000398422	0.0025006	D7M10_RS21780	NZ_CP032618.1	4728053	4728559	-	507	protein_coding	phage tail protein && PF04985:Phage tail tube protein FII	-
D7M10_RS21905	131.797	195.146	655.789	724.329	163.471	690.059	-2.07888	8.84299e-11	2.13679e-09	D7M10_RS21905	NZ_CP032618.1	4751148	4752056	-	909	protein_coding	OmpA family protein && PF00691:OmpA family	-
D7M10_RS21930	233.045	248.368	1463.28	1412.85	240.706	1438.07	-2.57889	1.70524e-20	9.85331e-19	bfr	NZ_CP032618.1	4755256	4755726	+	471	protein_coding	bacterioferritin && PF00210:Ferritin-like domain	Ferritin
D7M10_RS21940	383.171	564.896	207.846	226.097	474.034	216.971	1.12668	0.000594881	0.00351377	D7M10_RS21940	NZ_CP032618.1	4756235	4758343	-	2109	protein_coding	molybdopterin oxidoreductase family protein && PF01568:Molydopterin dinucleotide binding domain|PF00384:Molybdopterin oxidoreductase	-
D7M10_RS21960	77.6816	56.0228	166.038	121.744	66.8522	143.891	-1.10298	0.00731643	0.0262857	D7M10_RS21960	NZ_CP032618.1	4761807	4762661	+	855	protein_coding	aquaporin && PF00230:Major intrinsic protein	-
D7M10_RS21975	505.367	408.966	4453.15	3383.27	457.167	3918.21	-3.09904	4.01855e-27	4.45055e-25	glpD	NZ_CP032618.1	4765366	4766904	+	1539	protein_coding	glycerol-3-phosphate dehydrogenase && PF16901:C-terminal domain of alpha-glycerophosphate oxidase|PF01266:FAD dependent oxidoreductase	DAO
D7M10_RS21985	232.172	234.362	502.891	495.162	233.267	499.027	-1.09711	0.000228963	0.00156248	D7M10_RS21985	NZ_CP032618.1	4768407	4769153	+	747	protein_coding	amino acid ABC transporter permease && PF00528:Binding-protein-dependent transport system inner membrane component	BPD_transp_1
D7M10_RS21990	199.877	211.953	449.138	456.286	205.915	452.712	-1.13673	0.000177072	0.0012807	D7M10_RS21990	NZ_CP032618.1	4769153	4769824	+	672	protein_coding	ABC transporter permease subunit && PF00528:Binding-protein-dependent transport system inner membrane component	BPD_transp_1
D7M10_RS21995	311.599	309.059	956.806	875.742	310.329	916.274	-1.56181	3.334e-08	5.71728e-07	D7M10_RS21995	NZ_CP032618.1	4769821	4770555	+	735	protein_coding	amino acid ABC transporter ATP-binding protein && PF00005:ABC transporter	ABC_tran
D7M10_RS22005	134.415	106.443	285.489	277.25	120.429	281.37	-1.22342	0.00030904	0.00201825	D7M10_RS22005	NZ_CP032618.1	4772615	4773955	+	1341	protein_coding	sigma-54-dependent Fis family transcriptional regulator && PF02954:Bacterial regulatory protein, Fis family|PF00072:Response regulator receiver domain|PF00158:Sigma-54 interaction domain	Sigma54_activat
D7M10_RS22035	49.7511	37.3485	598.452	2774.55	43.5498	1686.5	-5.27503	2.28695e-07	3.37707e-06	D7M10_RS22035	NZ_CP032618.1	4780886	4782280	-	1395	protein_coding	aminotransferase class III-fold pyridoxal phosphate-dependent enzyme && PF00202:Aminotransferase class-III	Aminotran_3
D7M10_RS22040	48.0055	31.7462	1299.63	4494.32	39.8759	2896.97	-6.18237	3.24572e-12	9.22687e-11	D7M10_RS22040	NZ_CP032618.1	4782273	4782971	-	699	protein_coding	MtnX-like HAD-IB family phosphatase && PF12710:haloacid dehalogenase-like hydrolase	-
D7M10_RS22045	158.855	127.919	493.335	480.84	143.387	487.087	-1.76353	2.11558e-08	3.73635e-07	D7M10_RS22045	NZ_CP032618.1	4783202	4783966	+	765	protein_coding	MipA/OmpV family protein && PF06629:MltA-interacting protein MipA	-
D7M10_RS22060	79.4273	53.2216	125.424	464.471	66.3244	294.947	-2.15385	2.23566e-05	0.000219276	D7M10_RS22060	NZ_CP032618.1	4784809	4785729	-	921	protein_coding	hypothetical protein && -	-
D7M10_RS22070	102.994	36.4148	198.289	190.29	69.7042	194.29	-1.47592	0.00137184	0.00684759	D7M10_RS22070	NZ_CP032618.1	4786636	4787655	-	1020	protein_coding	alpha/beta hydrolase && PF00561:alpha/beta hydrolase fold	Abhydrolase_1
D7M10_RS22095	310.726	398.695	1619.76	1694.19	354.711	1656.98	-2.22427	4.8163e-15	1.82882e-13	D7M10_RS22095	NZ_CP032618.1	4791703	4793577	+	1875	protein_coding	GGDEF and EAL domain-containing protein && PF00563:EAL domain|PF00072:Response regulator receiver domain|PF00990:Diguanylate cyclase, GGDEF domain	EAL
D7M10_RS22100	125.687	134.455	482.584	391.833	130.071	437.209	-1.74862	5.21978e-08	8.69855e-07	D7M10_RS22100	NZ_CP032618.1	4793635	4794582	+	948	protein_coding	c-type cytochrome && PF03150:Di-haem cytochrome c peroxidase	CCP_MauG
D7M10_RS22105	137.034	128.852	553.06	553.477	132.943	553.269	-2.05696	1.74016e-11	4.57955e-10	D7M10_RS22105	NZ_CP032618.1	4794579	4796384	+	1806	protein_coding	GHKL domain-containing protein && PF02518:Histidine kinase-, DNA gyrase B-, and HSP90-like ATPase	HATPase_c
D7M10_RS22110	88.1555	114.847	580.534	528.924	101.501	554.729	-2.45113	2.53869e-14	9.05751e-13	D7M10_RS22110	NZ_CP032618.1	4796387	4797787	+	1401	protein_coding	hybrid sensor histidine kinase/response regulator && PF00512:His Kinase A (phospho-acceptor) domain|PF00072:Response regulator receiver domain|PF02518:Histidine kinase-, DNA gyrase B-, and HSP90-like ATPase	HATPase_c
D7M10_RS22150	294.143	146.593	59.7257	86.9603	220.368	73.343	1.58469	0.000237925	0.00161122	D7M10_RS22150	NZ_CP032618.1	4804582	4811069	+	6488	protein_coding	hypothetical protein && -	-
D7M10_RS22160	493.147	319.33	1110.9	1244.04	406.239	1177.47	-1.53493	7.34873e-07	9.86512e-06	D7M10_RS22160	NZ_CP032618.1	4813156	4816245	+	3090	protein_coding	penicillin-binding protein && PF00912:Transglycosylase	-
D7M10_RS22185	95.1381	47.6194	15.5287	28.6458	71.3788	22.0872	1.68467	0.00392983	0.0158762	D7M10_RS22185	NZ_CP032618.1	4820829	4823354	-	2526	protein_coding	pilus assembly protein PapC && PF15976:CS1-pili formation C-terminal|PF16967:Fimbrial, FimD or usher-like	-
D7M10_RS22215	147.508	76.5645	39.419	42.9686	112.036	41.1938	1.44361	0.00265868	0.0115564	D7M10_RS22215	NZ_CP032618.1	4826937	4828955	+	2019	protein_coding	TonB-dependent receptor && PF07715:TonB-dependent Receptor Plug Domain|PF00593:TonB dependent receptor	TonB_dep_Rec
D7M10_RS22225	865.844	976.664	2562.23	2724.42	921.254	2643.33	-1.52081	1.10876e-08	2.09757e-07	D7M10_RS22225	NZ_CP032618.1	4831104	4833515	+	2412	protein_coding	glucose/quinate/shikimate family membrane-bound PQQ-dependent dehydrogenase && PF13360:PQQ-like domain	-
D7M10_RS22235	324.692	562.095	1150.32	1443.54	443.393	1296.93	-1.54915	2.65854e-06	3.2152e-05	lon	NZ_CP032618.1	4836402	4838822	+	2421	protein_coding	endopeptidase La && PF00004:ATPase family associated with various cellular activities (AAA)|PF05362:Lon protease (S16) C-terminal proteolytic domain|PF02190:ATP-dependent protease La (LON) substrate-binding domain	AAA
D7M10_RS22280	220.825	259.572	480.195	568.823	240.199	524.509	-1.12751	0.000227156	0.00156016	D7M10_RS22280	NZ_CP032618.1	4845799	4846701	-	903	protein_coding	GTPase Era && PF01926:50S ribosome-binding GTPase|PF07650:KH domain	-
D7M10_RS22335	283.669	497.669	1801.33	1679.87	390.669	1740.6	-2.15612	2.37167e-11	6.12028e-10	D7M10_RS22335	NZ_CP032618.1	4859420	4859701	-	282	protein_coding	HU family DNA-binding protein && -	-
D7M10_RS22350	1043.03	1477.13	492.14	427.64	1260.08	459.89	1.45444	1.31051e-06	1.67468e-05	D7M10_RS22350	NZ_CP032618.1	4861667	4862596	-	930	protein_coding	glutathione S-transferase family protein && PF13410:Glutathione S-transferase, C-terminal domain|PF13417:Glutathione S-transferase, N-terminal domain	-
D7M10_RS22400	226.062	77.4982	29.8629	47.0609	151.78	38.4619	1.97673	0.00018706	0.00134016	D7M10_RS22400	NZ_CP032618.1	4869092	4871512	+	2421	protein_coding	fimbria/pilus outer membrane usher protein && PF00577:Outer membrane usher protein|PF13954:PapC N-terminal domain|PF13953:PapC C-terminal domain	-
D7M10_RS22405	94.2653	28.0114	10.7506	20.4613	61.1384	15.6059	1.96236	0.00431116	0.0171415	D7M10_RS22405	NZ_CP032618.1	4871524	4872666	+	1143	protein_coding	DUF1120 domain-containing protein && PF06551:Protein of unknown function (DUF1120)	-
D7M10_RS22415	903.376	1031.75	342.826	340.68	967.564	341.753	1.50135	1.22452e-07	1.90896e-06	D7M10_RS22415	NZ_CP032618.1	4873331	4874611	-	1281	protein_coding	CynX/NimT family MFS transporter && PF07690:Major Facilitator Superfamily	MFS_1
D7M10_RS22420	399.755	391.226	134.98	84.9142	395.49	109.947	1.85097	1.13265e-07	1.78141e-06	D7M10_RS22420	NZ_CP032618.1	4874601	4875260	-	660	protein_coding	FadR family transcriptional regulator && PF00392:Bacterial regulatory proteins, gntR family|PF07729:FCD domain	FCD
D7M10_RS22430	261.848	439.779	101.534	104.352	350.813	102.943	1.7681	1.58922e-06	1.99723e-05	D7M10_RS22430	NZ_CP032618.1	4875792	4876556	-	765	protein_coding	amino acid ABC transporter ATP-binding protein && PF00005:ABC transporter	ABC_tran
D7M10_RS22435	343.021	555.559	137.369	114.583	449.29	125.976	1.83548	2.30255e-07	3.39061e-06	D7M10_RS22435	NZ_CP032618.1	4876567	4877664	-	1098	protein_coding	amino acid ABC transporter permease && PF00528:Binding-protein-dependent transport system inner membrane component	BPD_transp_1
D7M10_RS22440	333.42	593.841	137.369	116.629	463.631	126.999	1.86889	3.25217e-07	4.61027e-06	D7M10_RS22440	NZ_CP032618.1	4877675	4878856	-	1182	protein_coding	amino acid ABC transporter permease && PF00528:Binding-protein-dependent transport system inner membrane component	BPD_transp_1
D7M10_RS22445	1883.56	3980.42	576.951	817.427	2931.99	697.189	2.07169	1.08887e-08	2.08969e-07	D7M10_RS22445	NZ_CP032618.1	4878929	4879960	-	1032	protein_coding	amino acid ABC transporter substrate-binding protein && PF00497:Bacterial extracellular solute-binding proteins, family 3	-
D7M10_RS22510	73.3175	26.144	3.58354	18.4151	49.7307	10.9993	2.15598	0.00549903	0.0208806	D7M10_RS22510	NZ_CP032618.1	4898206	4899687	+	1482	protein_coding	glycosyltransferase family 2 protein && PF13641:Glycosyltransferase like family 2	-
D7M10_RS22520	79.4273	38.2822	13.1397	23.5304	58.8547	18.3351	1.67507	0.00713481	0.0257843	D7M10_RS22520	NZ_CP032618.1	4899725	4900894	+	1170	protein_coding	alginate biosynthesis protein Alg44 && PF07238:PilZ domain|PF13437:HlyD family secretion protein	-
D7M10_RS22525	117.832	51.3542	17.9177	22.5074	84.5929	20.2126	2.06294	0.00032426	0.00210215	D7M10_RS22525	NZ_CP032618.1	4901002	4902438	+	1437	protein_coding	sel1 repeat family protein && -	-
D7M10_RS22530	83.7914	32.68	4.77806	11.2537	58.2357	8.01588	2.84346	0.000103662	0.000813985	D7M10_RS22530	NZ_CP032618.1	4902435	4903922	+	1488	protein_coding	alginate export family protein && PF13372:Alginate export	-
D7M10_RS22540	76.8088	33.6137	9.55612	20.4613	55.2112	15.0087	1.8686	0.00500211	0.0193955	D7M10_RS22540	NZ_CP032618.1	4905523	4906971	+	1449	protein_coding	alginate O-acetyltransferase && PF16822:SGNH hydrolase-like domain, acetyltransferase AlgX|PF16824:C-terminal carbohydrate-binding module	-
D7M10_RS22550	90.774	29.8788	3.58354	8.1845	60.3264	5.88402	3.33846	1.9279e-05	0.000192283	D7M10_RS22550	NZ_CP032618.1	4908268	4909800	+	1533	protein_coding	MBOAT family protein && PF03062:MBOAT, membrane-bound O-acyltransferase family	MBOAT
D7M10_RS22555	74.1903	24.2765	3.58354	12.2768	49.2334	7.93015	2.61295	0.000960668	0.00518468	D7M10_RS22555	NZ_CP032618.1	4909812	4911002	+	1191	protein_coding	alginate O-acetyltransferase && PF16822:SGNH hydrolase-like domain, acetyltransferase AlgX	-
D7M10_RS22560	56.7338	26.144	9.55612	13.2998	41.4389	11.428	1.85404	0.00923492	0.0318578	D7M10_RS22560	NZ_CP032618.1	4911019	4911672	+	654	protein_coding	alginate O-acetyltransferase AlgF && PF11182:Alginate O-acetyl transferase AlgF	-
D7M10_RS22575	136.161	107.377	56.1422	60.3607	121.769	58.2515	1.06347	0.0107583	0.0357766	D7M10_RS22575	NZ_CP032618.1	4916382	4916846	+	465	protein_coding	hypothetical protein && -	-
D7M10_RS22590	97.7566	37.3485	9.55612	14.3229	67.5526	11.9395	2.49376	0.000164164	0.00119876	D7M10_RS22590	NZ_CP032618.1	4918687	4919874	+	1188	protein_coding	MFS transporter && PF07690:Major Facilitator Superfamily	MFS_1
D7M10_RS22595	48.0055	24.2765	5.97257	12.2768	36.141	9.12466	1.97348	0.00991985	0.0336743	D7M10_RS22595	NZ_CP032618.1	4919874	4920278	+	405	protein_coding	hypothetical protein && -	-
D7M10_RS22610	173.693	52.2879	23.8903	42.9686	112.99	33.4295	1.75236	0.00247267	0.0109176	D7M10_RS22610	NZ_CP032618.1	4921386	4923569	-	2184	protein_coding	FUSC family protein && PF04632:Fusaric acid resistance protein family	-
D7M10_RS22615	158.855	49.4868	35.8354	42.9686	104.171	39.402	1.4024	0.0116803	0.0381858	D7M10_RS22615	NZ_CP032618.1	4923581	4925092	-	1512	protein_coding	efflux transporter outer membrane subunit && PF02321:Outer membrane efflux protein	OEP
D7M10_RS22630	138.779	188.61	400.162	317.149	163.695	358.656	-1.13158	0.000784364	0.00443583	D7M10_RS22630	NZ_CP032618.1	4927450	4928352	+	903	protein_coding	chemotaxis protein CheV && PF01584:CheW-like domain|PF00072:Response regulator receiver domain	Response_reg
D7M10_RS22650	122.196	62.5588	31.0574	42.9686	92.3773	37.013	1.31687	0.00974031	0.0331906	D7M10_RS22650	NZ_CP032618.1	4929865	4931439	-	1575	protein_coding	methyl-accepting chemotaxis protein && PF08447:PAS fold|PF00672:HAMP domain|PF00015:Methyl-accepting chemotaxis protein (MCP) signalling domain	HAMP
D7M10_RS22670	196.386	81.233	57.3367	64.453	138.81	60.8948	1.18895	0.0126204	0.040587	D7M10_RS22670	NZ_CP032618.1	4934496	4937591	+	3096	protein_coding	multidrug efflux RND transporter permease subunit && PF00873:AcrB/AcrD/AcrF family	ACR_tran
D7M10_RS22685	75.0631	56.9565	17.9177	26.5996	66.0098	22.2587	1.56244	0.00451581	0.0178351	D7M10_RS22685	NZ_CP032618.1	4939946	4941268	+	1323	protein_coding	OprD family porin && PF03573:outer membrane porin, OprD family	-
D7M10_RS22705	398.009	543.421	985.475	990.325	470.715	987.9	-1.06986	0.000276492	0.00183959	ftsA	NZ_CP032618.1	4945274	4946533	-	1260	protein_coding	cell division protein FtsA && PF14450:Cell division protein FtsA|PF02491:SHS2 domain inserted in FTSA	-
D7M10_RS22710	140.525	153.129	476.611	495.162	146.827	485.887	-1.72688	2.18182e-08	3.83626e-07	D7M10_RS22710	NZ_CP032618.1	4946549	4947415	-	867	protein_coding	cell division protein FtsQ/DivIB && PF03799:Cell division protein FtsQ|PF08478:POTRA domain, FtsQ-type	-
D7M10_RS22715	214.715	358.546	667.734	662.945	286.631	665.339	-1.21561	0.000225041	0.00154963	D7M10_RS22715	NZ_CP032618.1	4947420	4948403	-	984	protein_coding	D-alanine--D-alanine ligase && PF01820:D-ala D-ala ligase N-terminus|PF07478:D-ala D-ala ligase C-terminus	-
D7M10_RS22720	327.31	540.62	1042.81	965.771	433.965	1004.29	-1.21093	0.000152423	0.00112695	murC	NZ_CP032618.1	4948400	4949851	-	1452	protein_coding	UDP-N-acetylmuramate--L-alanine ligase && PF01225:Mur ligase family, catalytic domain|PF08245:Mur ligase middle domain|PF02875:Mur ligase family, glutamate ligase domain	-
D7M10_RS22730	181.548	218.489	477.806	394.902	200.018	436.354	-1.12521	0.000371548	0.00236545	ftsW	NZ_CP032618.1	4950904	4952115	-	1212	protein_coding	putative lipid II flippase FtsW && PF01098:Cell cycle protein	-
D7M10_RS22750	371.824	443.514	934.111	823.566	407.669	878.838	-1.10821	0.000119801	0.000913722	D7M10_RS22750	NZ_CP032618.1	4955922	4957385	-	1464	protein_coding	UDP-N-acetylmuramoyl-L-alanyl-D-glutamate--2%2C6-diaminopimelate ligase && PF08245:Mur ligase middle domain|PF02875:Mur ligase family, glutamate ligase domain|PF01225:Mur ligase family, catalytic domain	-
D7M10_RS22755	253.12	320.264	760.906	601.561	286.692	681.233	-1.24856	4.87926e-05	0.000430152	D7M10_RS22755	NZ_CP032618.1	4957385	4959127	-	1743	protein_coding	penicillin-binding protein 2 && PF03717:Penicillin-binding Protein dimerisation domain|PF00905:Penicillin binding protein transpeptidase domain	-
D7M10_RS22770	101.248	179.273	330.881	259.858	140.26	295.369	-1.07492	0.00411151	0.0165456	mraZ	NZ_CP032618.1	4960361	4960816	-	456	protein_coding	division/cell wall cluster transcriptional repressor MraZ && PF02381:MraZ protein, putative antitoxin-like	-
D7M10_RS22775	40931.2	10205.5	199173	148677	25568.4	173925	-2.76603	0.00192373	0.00888491	rnpB	NZ_CP032618.1	4961171	4961524	-	354	protein_coding	RNase P RNA component class A && -	-
D7M10_RS22795	206.86	304.39	118.257	114.583	255.625	116.42	1.13439	0.00164751	0.00789736	D7M10_RS22795	NZ_CP032618.1	4964999	4965592	+	594	protein_coding	phosphoheptose isomerase && PF13580:SIS domain	-
D7M10_RS22835	51.4968	25.2103	125.424	254.743	38.3535	190.083	-2.3081	1.60691e-06	2.00996e-05	D7M10_RS22835	NZ_CP032618.1	4970579	4972150	-	1572	protein_coding	cytochrome d terminal oxidase subunit 1 && PF01654:Cytochrome bd terminal oxidase subunit I	-
D7M10_RS22845	273.195	399.629	163.649	139.137	336.412	151.393	1.1526	0.000871997	0.00481864	D7M10_RS22845	NZ_CP032618.1	4972495	4973820	-	1326	protein_coding	sigma 54-interacting transcriptional regulator && PF08448:PAS fold|PF02954:Bacterial regulatory protein, Fis family|PF00158:Sigma-54 interaction domain	Sigma54_activat
D7M10_RS22850	18.3294	36.4148	121.841	245.535	27.3721	183.688	-2.7528	2.08736e-08	3.72363e-07	D7M10_RS22850	NZ_CP032618.1	4974057	4974935	+	879	protein_coding	MBL fold metallo-hydrolase && PF00753:Metallo-beta-lactamase superfamily	Lactamase_B
D7M10_RS22945	60.2251	62.5588	136.175	116.629	61.3919	126.402	-1.04106	0.0100926	0.0341083	D7M10_RS22945	NZ_CP032618.1	4994863	4995447	+	585	protein_coding	TMEM165/GDT1 family protein && PF01169:Uncharacterized protein family UPF0016	-
D7M10_RS22955	149.253	127.919	422.858	372.395	138.586	397.627	-1.51974	2.22264e-06	2.71622e-05	D7M10_RS22955	NZ_CP032618.1	4996608	4998749	+	2142	protein_coding	methyl-accepting chemotaxis protein && PF00672:HAMP domain|PF00015:Methyl-accepting chemotaxis protein (MCP) signalling domain	HAMP
D7M10_RS22980	81.1729	51.3542	185.15	291.573	66.2636	238.361	-1.84663	5.1669e-06	5.80703e-05	D7M10_RS22980	NZ_CP032618.1	5001435	5001692	-	258	protein_coding	hypothetical protein && -	-
D7M10_RS23125	72.4446	77.4982	160.065	160.621	74.9714	160.343	-1.09705	0.00362929	0.0149214	D7M10_RS23125	NZ_CP032618.1	5024214	5024486	+	273	protein_coding	HPr family phosphocarrier protein && -	-
D7M10_RS23175	358.732	298.788	848.106	818.45	328.76	833.278	-1.3414	3.37662e-06	3.97126e-05	D7M10_RS23175	NZ_CP032618.1	5032093	5032941	-	849	protein_coding	carbon-nitrogen hydrolase family protein && PF00795:Carbon-nitrogen hydrolase	CN_hydrolase
D7M10_RS23190	84.6642	96.1724	207.846	189.267	90.4183	198.556	-1.13485	0.00163646	0.00785854	D7M10_RS23190	NZ_CP032618.1	5038408	5039004	-	597	protein_coding	septum formation inhibitor Maf && PF02545:Maf-like protein	Maf
D7M10_RS23255	117.832	50.4205	17.9177	25.5766	84.1261	21.7471	1.94766	0.000696937	0.00401835	D7M10_RS23255	NZ_CP032618.1	5051325	5052770	-	1446	protein_coding	aldehyde dehydrogenase family protein && PF00171:Aldehyde dehydrogenase family	Aldedh
D7M10_RS23265	159.727	190.477	468.25	508.462	175.102	488.356	-1.48043	1.76539e-06	2.19272e-05	D7M10_RS23265	NZ_CP032618.1	5053964	5055121	+	1158	protein_coding	hypothetical protein && -	-
D7M10_RS23275	66.3349	70.9622	162.454	156.529	68.6485	159.491	-1.21626	0.00142967	0.00703716	D7M10_RS23275	NZ_CP032618.1	5056437	5056850	-	414	protein_coding	ClpXP protease specificity-enhancing factor && PF04386:Stringent starvation protein B	-
D7M10_RS23300	482.673	1106.45	1851.5	1826.17	794.562	1838.83	-1.21089	0.000851656	0.00473578	rpsI	NZ_CP032618.1	5060487	5060879	-	393	protein_coding	30S ribosomal protein S9 && PF00380:Ribosomal protein S9/S16	-
D7M10_RS23305	985.422	2129.8	3170.24	3492.74	1557.61	3331.49	-1.09704	0.00174915	0.00827266	rplM	NZ_CP032618.1	5060894	5061322	-	429	protein_coding	50S ribosomal protein L13 && PF00572:Ribosomal protein L13	-
D7M10_RS23320	253.12	333.336	160.065	131.975	293.228	146.02	1.00687	0.00331849	0.0139144	D7M10_RS23320	NZ_CP032618.1	5063994	5064989	+	996	protein_coding	GlxA family transcriptional regulator && PF12833:Helix-turn-helix domain	-
D7M10_RS23340	1108.49	1537.83	634.287	596.446	1323.16	615.367	1.10448	0.000161705	0.00118751	D7M10_RS23340	NZ_CP032618.1	5068450	5068887	+	438	protein_coding	DUF1043 family protein && PF06295:Protein of unknown function (DUF1043)	-
D7M10_RS23345	345.639	317.462	1059.53	825.612	331.551	942.573	-1.50684	2.89214e-07	4.1553e-06	D7M10_RS23345	NZ_CP032618.1	5069086	5069646	-	561	protein_coding	response regulator transcription factor && PF00072:Response regulator receiver domain|PF02954:Bacterial regulatory protein, Fis family	Response_reg
D7M10_RS23370	1760.49	3725.51	1472.84	1170.38	2743	1321.61	1.05354	0.00289797	0.0124439	D7M10_RS23370	NZ_CP032618.1	5075642	5077267	+	1626	protein_coding	ABC transporter substrate-binding protein && PF00496:Bacterial extracellular solute-binding proteins, family 5 Middle	-
D7M10_RS23375	522.823	1089.64	363.133	324.311	806.233	343.722	1.22996	0.00070744	0.00407008	D7M10_RS23375	NZ_CP032618.1	5077573	5079177	+	1605	protein_coding	ABC transporter substrate-binding protein && PF00496:Bacterial extracellular solute-binding proteins, family 5 Middle	-
D7M10_RS23410	112.595	42.9508	7.16709	31.7149	77.7727	19.441	1.985	0.00317982	0.0134478	D7M10_RS23410	NZ_CP032618.1	5086704	5088962	+	2259	protein_coding	TonB-dependent siderophore receptor && PF07715:TonB-dependent Receptor Plug Domain|PF00593:TonB dependent receptor	TonB_dep_Rec
D7M10_RS23425	56.7338	15.8731	4.77806	3.06919	36.3034	3.92362	3.22477	0.000574555	0.00340506	D7M10_RS23425	NZ_CP032618.1	5091566	5092282	+	717	protein_coding	ABC transporter permease && PF00528:Binding-protein-dependent transport system inner membrane component	BPD_transp_1
D7M10_RS23445	109.976	226.892	480.195	475.724	168.434	477.96	-1.50602	5.03352e-05	0.000440102	D7M10_RS23445	NZ_CP032618.1	5095485	5096648	+	1164	protein_coding	type III PLP-dependent enzyme && PF02784:Pyridoxal-dependent decarboxylase, pyridoxal binding domain|PF00278:Pyridoxal-dependent decarboxylase, C-terminal sheet domain	-
D7M10_RS23465	244.392	117.648	59.7257	82.8681	181.02	71.2969	1.34237	0.00245429	0.0108454	D7M10_RS23465	NZ_CP032618.1	5100758	5103280	+	2523	protein_coding	flavodoxin && PF03929:PepSY-associated TM region|PF00258:Flavodoxin|PF00175:Oxidoreductase NAD-binding domain	NAD_binding_1
D7M10_RS23470	178.93	52.2879	23.8903	41.9456	115.609	32.9179	1.80784	0.00185537	0.0086595	D7M10_RS23470	NZ_CP032618.1	5103487	5105028	-	1542	protein_coding	alkaline phosphatase && PF09423:PhoD-like phosphatase|PF16655:PhoD-like phosphatase, N-terminal domain	-
D7M10_RS23480	122.196	88.7027	46.5861	41.9456	105.449	44.2658	1.25442	0.00522588	0.0200728	pfkB	NZ_CP032618.1	5106813	5107754	-	942	protein_coding	1-phosphofructokinase && PF00294:pfkB family carbohydrate kinase	PfkB
D7M10_RS23485	411.974	261.44	127.813	165.736	336.707	146.775	1.1967	0.000891998	0.00491306	ptsP	NZ_CP032618.1	5107755	5110612	-	2858	protein_coding	phosphoenolpyruvate--protein phosphotransferase && -	-
D7M10_RS23510	379.68	344.54	149.314	157.552	362.11	153.433	1.23852	0.000104462	0.000818911	ampE	NZ_CP032618.1	5115501	5116337	-	837	protein_coding	regulatory signaling modulator protein AmpE && -	-
D7M10_RS23515	216.461	274.512	131.397	106.399	245.486	118.898	1.0473	0.00304326	0.0129631	ampD	NZ_CP032618.1	5116334	5116897	-	564	protein_coding	1%2C6-anhydro-N-acetylmuramyl-L-alanine amidase AmpD && PF01510:N-acetylmuramoyl-L-alanine amidase	-
D7M10_RS23525	617.089	735.766	298.629	281.342	676.427	289.986	1.22211	3.47234e-05	0.000323274	D7M10_RS23525	NZ_CP032618.1	5119388	5120236	+	849	protein_coding	carboxylating nicotinate-nucleotide diphosphorylase && PF02749:Quinolinate phosphoribosyl transferase, N-terminal domain|PF01729:Quinolinate phosphoribosyl transferase, C-terminal domain	-
D7M10_RS23530	229.554	290.385	622.342	433.779	259.969	528.06	-1.02191	0.00169376	0.00807536	D7M10_RS23530	NZ_CP032618.1	5120303	5120608	-	306	protein_coding	hypothetical protein && -	-
D7M10_RS23570	131.797	160.599	1213.63	841.981	146.198	1027.8	-2.81368	1.00016e-18	5.01591e-17	D7M10_RS23570	NZ_CP032618.1	5125874	5126089	-	216	protein_coding	hypothetical protein && -	-
D7M10_RS23575	266.212	353.877	140.953	153.459	310.045	147.206	1.07363	0.00147673	0.0072353	D7M10_RS23575	NZ_CP032618.1	5126153	5126842	-	690	protein_coding	hypothetical protein && PF01891:Cobalt uptake substrate-specific transmembrane region	-
D7M10_RS23705	247.01	552.758	1233.93	1327.94	399.884	1280.93	-1.68025	3.88732e-06	4.50218e-05	rpsT	NZ_CP032618.1	5148263	5148541	+	279	protein_coding	30S ribosomal protein S20 && -	-
D7M10_RS23725	157.982	325.866	575.756	682.383	241.924	629.07	-1.37989	0.000163975	0.00119876	rpmA	NZ_CP032618.1	5151870	5152127	-	258	protein_coding	50S ribosomal protein L27 && -	-
D7M10_RS23730	397.136	905.702	1711.74	1971.44	651.419	1841.59	-1.49978	3.89884e-05	0.000354901	rplU	NZ_CP032618.1	5152162	5152476	-	315	protein_coding	50S ribosomal protein L21 && PF00829:Ribosomal prokaryotic L21 protein	-
D7M10_RS23750	153.618	235.296	470.639	507.439	194.457	489.039	-1.33157	5.48628e-05	0.000472638	D7M10_RS23750	NZ_CP032618.1	5154758	5155375	-	618	protein_coding	FKBP-type peptidyl-prolyl cis-trans isomerase && PF01346:Domain amino terminal to FKBP-type peptidyl-prolyl isomerase|PF00254:FKBP-type peptidyl-prolyl cis-trans isomerase	FKBP_C
D7M10_RS23775	7055.93	8897.35	26973.3	31745.6	7976.64	29359.5	-1.88	3.94153e-12	1.11453e-10	D7M10_RS23775	NZ_CP032618.1	5161245	5161733	+	489	protein_coding	DUF3015 domain-containing protein && PF11220:Protein of unknown function (DUF3015)	-
D7M10_RS23780	270.576	321.197	756.128	790.828	295.887	773.478	-1.38671	1.82471e-06	2.25586e-05	D7M10_RS23780	NZ_CP032618.1	5161828	5163681	+	1854	protein_coding	DUF4105 domain-containing protein && PF13387:Domain of unknown function (DUF4105)	-
D7M10_RS23790	295.888	334.269	618.759	817.427	315.079	718.093	-1.1892	8.51776e-05	0.000685029	D7M10_RS23790	NZ_CP032618.1	5164258	5164614	+	357	protein_coding	hypothetical protein && -	-
D7M10_RS23795	501.003	502.338	246.07	200.52	501.67	223.295	1.169	0.000135324	0.00101322	gdhA	NZ_CP032618.1	5164684	5166021	-	1338	protein_coding	NADP-specific glutamate dehydrogenase && PF00208:Glutamate/Leucine/Phenylalanine/Valine dehydrogenase|PF02812:Glu/Leu/Phe/Val dehydrogenase, dimerisation domain	-
D7M10_RS23820	338.657	312.794	155.287	154.482	325.725	154.885	1.07261	0.000848864	0.00472519	yjiA	NZ_CP032618.1	5174324	5175283	-	960	protein_coding	GTPase && PF07683:Cobalamin synthesis protein cobW C-terminal domain|PF02492:CobW/HypB/UreG, nucleotide-binding domain	-
D7M10_RS23830	3559.39	4377.25	1822.83	1790.36	3968.32	1806.59	1.13524	2.27548e-05	0.000220823	D7M10_RS23830	NZ_CP032618.1	5175675	5177741	-	2067	protein_coding	carbon starvation protein A && PF02554:Carbon starvation protein CstA|PF13722:5TM C-terminal transporter carbon starvation CstA	-
D7M10_RS23835	77.6816	70.9622	250.848	239.397	74.3219	245.122	-1.72102	1.17688e-06	1.51484e-05	D7M10_RS23835	NZ_CP032618.1	5177915	5178283	+	369	protein_coding	PilZ domain-containing protein && PF07238:PilZ domain	-
D7M10_RS23855	435.541	437.911	996.225	1483.44	436.726	1239.83	-1.5058	7.05877e-07	9.52397e-06	mscL	NZ_CP032618.1	5182251	5182667	+	417	protein_coding	large-conductance mechanosensitive channel protein MscL && PF01741:Large-conductance mechanosensitive channel, MscL	-
D7M10_RS23865	407.61	425.773	3140.38	4050.31	416.692	3595.34	-3.10926	6.02021e-29	7.11188e-27	D7M10_RS23865	NZ_CP032618.1	5183961	5184671	+	711	protein_coding	LuxR family transcriptional regulator && PF00196:Bacterial regulatory proteins, luxR family|PF03472:Autoinducer binding domain	Autoind_bind
D7M10_RS23875	87.2827	87.769	216.207	277.25	87.5259	246.729	-1.49623	2.67627e-05	0.000254054	D7M10_RS23875	NZ_CP032618.1	5186023	5186190	-	168	protein_coding	DUF2474 domain-containing protein && -	-
D7M10_RS23880	511.477	488.332	972.335	1109	499.904	1040.67	-1.05794	0.000146195	0.00108695	cydB	NZ_CP032618.1	5186203	5187210	-	1008	protein_coding	cytochrome d ubiquinol oxidase subunit II && PF02322:Cytochrome bd terminal oxidase subunit II	-
D7M10_RS23885	647.638	668.539	1542.12	1631.79	658.088	1586.95	-1.27	2.26406e-06	2.76049e-05	D7M10_RS23885	NZ_CP032618.1	5187214	5188653	-	1440	protein_coding	cytochrome ubiquinol oxidase subunit I && PF01654:Cytochrome bd terminal oxidase subunit I	-
D7M10_RS23980	194.64	177.405	76.449	86.9603	186.023	81.7046	1.18578	0.00134235	0.00672567	D7M10_RS23980	NZ_CP032618.1	5205947	5206867	+	921	protein_coding	histone deacetylase && PF00850:Histone deacetylase domain	Hist_deacetyl
D7M10_RS24015	259.23	211.019	596.063	586.215	235.124	591.139	-1.3296	9.96488e-06	0.000105735	D7M10_RS24015	NZ_CP032618.1	5213071	5213792	-	722	protein_coding	DUF2076 domain-containing protein && PF09849:Uncharacterized protein conserved in bacteria (DUF2076)	-
D7M10_RS24055	36.6587	17.7405	80.0325	81.845	27.1996	80.9388	-1.56944	0.00274492	0.0118827	D7M10_RS24055	NZ_CP032618.1	5222011	5222220	+	210	protein_coding	DUF2788 domain-containing protein && -	-
D7M10_RS24120	220.825	136.322	89.5886	77.7528	178.574	83.6707	1.09582	0.00612757	0.0227791	D7M10_RS24120	NZ_CP032618.1	5235900	5237957	-	2058	protein_coding	FAD-dependent oxidoreductase && PF07992:Pyridine nucleotide-disulphide oxidoreductase|PF00724:NADH:flavin oxidoreductase / NADH oxidase family	Oxidored_FMN
D7M10_RS24165	1914.98	869.287	5513.88	7095.96	1392.13	6304.92	-2.17903	1.12059e-09	2.45146e-08	D7M10_RS24165	NZ_CP032618.1	5245899	5246216	-	318	protein_coding	hypothetical protein && -	-
D7M10_RS24225	230.426	278.246	576.951	558.592	254.336	567.772	-1.15886	0.000110528	0.000852783	mltB	NZ_CP032618.1	5258217	5259227	-	1011	protein_coding	lytic murein transglycosylase B && PF13406:Transglycosylase SLT domain	-
D7M10_RS24230	69.8262	140.991	274.738	255.766	105.408	265.252	-1.33298	0.000722644	0.0041441	rodA	NZ_CP032618.1	5259245	5260348	-	1104	protein_coding	rod shape-determining protein RodA && PF01098:Cell cycle protein	-
D7M10_RS24235	240.027	359.48	637.871	659.876	299.753	648.873	-1.11483	0.000411561	0.00257093	mrdA	NZ_CP032618.1	5260380	5262275	-	1896	protein_coding	penicillin-binding protein 2 && PF00905:Penicillin binding protein transpeptidase domain|PF03717:Penicillin-binding Protein dimerisation domain	-
D7M10_RS24245	309.854	465.923	861.245	859.373	387.888	860.309	-1.1497	0.000198675	0.00139888	rsfS	NZ_CP032618.1	5262768	5263262	-	495	protein_coding	ribosome silencing factor && PF02410:Ribosomal silencing factor during starvation	DUF143
D7M10_RS24290	184.166	162.466	75.2544	83.8912	173.316	79.5728	1.12214	0.00278558	0.0120294	D7M10_RS24290	NZ_CP032618.1	5269220	5269582	-	363	protein_coding	CidA/LrgA family protein && PF03788:LrgA family	-
D7M10_RS24295	376.188	491.133	984.28	1053.75	433.661	1019.02	-1.23297	2.22049e-05	0.000218191	D7M10_RS24295	NZ_CP032618.1	5269790	5270245	+	456	protein_coding	MaoC family dehydratase && PF01575:MaoC like domain	-
D7M10_RS24305	645.019	610.648	1333.08	1415.92	627.834	1374.5	-1.13048	2.99107e-05	0.000282425	D7M10_RS24305	NZ_CP032618.1	5272132	5272773	+	642	protein_coding	oxidoreductase && PF13460:NAD(P)H-binding	-
D7M10_RS24330	1604.26	1563.97	605.619	541.2	1584.11	573.41	1.46638	6.94978e-08	1.13677e-06	D7M10_RS24330	NZ_CP032618.1	5276945	5278858	-	1914	protein_coding	sigma-54-dependent Fis family transcriptional regulator && PF00158:Sigma-54 interaction domain|PF02954:Bacterial regulatory protein, Fis family	Sigma54_activat
D7M10_RS24390	93.3925	122.316	23.8903	31.7149	107.854	27.8026	1.95025	4.53956e-05	0.000404904	D7M10_RS24390	NZ_CP032618.1	5290795	5293401	-	2607	protein_coding	aconitate hydratase && PF00694:Aconitase C-terminal domain|PF00330:Aconitase family (aconitate hydratase)	Aconitase
D7M10_RS24400	83.7914	42.0171	16.7232	26.5996	62.9042	21.6614	1.53265	0.00963074	0.0328818	D7M10_RS24400	NZ_CP032618.1	5294563	5295936	-	1374	protein_coding	DUF1329 domain-containing protein && PF07044:Protein of unknown function (DUF1329)	-
D7M10_RS24405	111.722	54.1554	29.8629	26.5996	82.9386	28.2313	1.55788	0.00374383	0.0153094	D7M10_RS24405	NZ_CP032618.1	5295997	5297982	-	1986	protein_coding	DUF1302 domain-containing protein && PF06980:Protein of unknown function (DUF1302)	-
D7M10_RS24410	164.091	69.0948	27.4738	45.0148	116.593	36.2443	1.6812	0.00133299	0.00669771	D7M10_RS24410	NZ_CP032618.1	5298037	5299347	-	1311	protein_coding	phospholipase && -	-
D7M10_RS24565	77.6816	72.8296	23.8903	32.738	75.2556	28.3142	1.40549	0.00555069	0.0210167	D7M10_RS24565	NZ_CP032618.1	5328238	5328948	+	711	protein_coding	ABC transporter ATP-binding protein && PF00005:ABC transporter	ABC_tran
D7M10_RS24580	481.801	1211.96	7147.98	5565.46	846.88	6356.72	-2.90834	1.64794e-14	6.08364e-13	D7M10_RS24580	NZ_CP032618.1	5330890	5331588	+	699	protein_coding	outer membrane beta-barrel protein && PF03922:OmpW family	-
D7M10_RS24595	62.8435	42.9508	106.312	161.644	52.8972	133.978	-1.34129	0.00217757	0.00984353	D7M10_RS24595	NZ_CP032618.1	5335061	5335840	+	780	protein_coding	endonuclease/exonuclease/phosphatase family protein && PF03372:Endonuclease/Exonuclease/phosphatase family	Exo_endo_phos
D7M10_RS24600	116.086	40.1497	143.342	258.835	78.1178	201.088	-1.36337	0.00527566	0.0201621	clsB	NZ_CP032618.1	5335837	5337114	+	1278	protein_coding	cardiolipin synthase ClsB && PF13091:PLD-like domain	-
D7M10_RS24615	90.774	26.144	2033.06	5359.83	58.459	3696.45	-5.98178	4.30113e-09	8.72694e-08	D7M10_RS24615	NZ_CP032618.1	5338812	5339921	-	1110	protein_coding	DUF3182 family protein && PF11379:Protein of unknown function (DUF3182)	-
D7M10_RS24620	249.629	225.959	107.506	112.537	237.794	110.022	1.11167	0.00127337	0.00642852	D7M10_RS24620	NZ_CP032618.1	5340417	5341400	-	984	protein_coding	GlxA family transcriptional regulator && PF01965:DJ-1/PfpI family|PF12833:Helix-turn-helix domain	DJ-1_PfpI
D7M10_RS24650	286.287	253.036	1001	873.696	269.662	937.35	-1.79696	5.00806e-10	1.14261e-08	bfr	NZ_CP032618.1	5347985	5348449	-	465	protein_coding	bacterioferritin && PF00210:Ferritin-like domain	Ferritin
D7M10_RS25095	830.931	1620.93	2848.92	2706	1225.93	2777.46	-1.18008	0.000408054	0.00255201	D7M10_RS25095	NZ_CP032618.1	5423234	5426032	+	2799	protein_coding	LPS-assembly protein LptD && PF04453:Organic solvent tolerance protein|PF03968:OstA-like protein	-
D7M10_RS25100	363.096	617.184	1368.91	1291.11	490.14	1330.01	-1.44058	6.64886e-06	7.25777e-05	D7M10_RS25100	NZ_CP032618.1	5426007	5427347	+	1341	protein_coding	molecular chaperone SurA && PF00639:PPIC-type PPIASE domain|PF13616:PPIC-type PPIASE domain|PF09312:SurA N-terminal domain	-
D7M10_RS25130	6993.09	8626.57	16748.3	18870.4	7809.83	17809.3	-1.1893	8.1476e-06	8.80338e-05	D7M10_RS25130	NZ_CP032618.1	5431297	5433219	+	1923	protein_coding	PrkA family serine protein kinase && PF08298:PrkA AAA domain|PF06798:PrkA serine protein kinase C-terminal domain	-
D7M10_RS25170	205.987	381.889	1047.59	972.933	293.938	1010.26	-1.78186	1.38393e-07	2.1263e-06	rpsU	NZ_CP032618.1	5440257	5440472	+	216	protein_coding	30S ribosomal protein S21 && -	-
D7M10_RS25175	346.512	271.71	640.26	864.488	309.111	752.374	-1.28349	3.74074e-05	0.000342268	D7M10_RS25175	NZ_CP032618.1	5440918	5442888	+	1971	protein_coding	DNA primase && PF01807:CHC2 zinc finger|PF08275:DNA primase catalytic core, N-terminal domain|PF08278:DNA primase DnaG DnaB-binding|PF10410:DnaB-helicase binding domain of primase|PF13662:Toprim domain	-
D7M10_RS25185	450.379	448.182	1116.87	1097.75	449.28	1107.31	-1.30134	2.15118e-06	2.63495e-05	D7M10_RS25185	NZ_CP032618.1	5444931	5448674	+	3744	protein_coding	bifunctional diguanylate cyclase/phosphodiesterase && PF00497:Bacterial extracellular solute-binding proteins, family 3|PF13426:PAS domain|PF08447:PAS fold|PF00990:Diguanylate cyclase, GGDEF domain|PF00563:EAL domain	EAL
D7M10_RS25200	827.44	1075.64	3055.57	2563.8	951.539	2809.68	-1.56213	3.1962e-08	5.49871e-07	D7M10_RS25200	NZ_CP032618.1	5449487	5451178	+	1692	protein_coding	NAD(P)/FAD-dependent oxidoreductase && PF01593:Flavin containing amine oxidoreductase	Amino_oxidase
D7M10_RS25205	473.072	521.946	1483.59	1217.44	497.509	1350.52	-1.44059	3.12893e-07	4.44742e-06	D7M10_RS25205	NZ_CP032618.1	5451190	5451984	+	795	protein_coding	carbon-nitrogen hydrolase family protein && PF00795:Carbon-nitrogen hydrolase	CN_hydrolase
D7M10_RS25240	51.4968	56.0228	143.342	205.636	53.7598	174.489	-1.70069	2.38744e-05	0.000230338	D7M10_RS25240	NZ_CP032618.1	5457810	5457968	-	159	protein_coding	YqaE/Pmp3 family membrane protein && -	-
D7M10_RS25270	186.785	581.703	158.87	188.244	384.244	173.557	1.14539	0.0108806	0.0360605	D7M10_RS25270	NZ_CP032618.1	5463515	5465299	-	1785	protein_coding	acyl-CoA dehydrogenase && PF02770:Acyl-CoA dehydrogenase, middle domain|PF02771:Acyl-CoA dehydrogenase, N-terminal domain|PF00441:Acyl-CoA dehydrogenase, C-terminal domain|PF12418:Acyl-CoA dehydrogenase N terminal|PF12806:Acetyl-CoA dehydrogenase C-terminal like	-
D7M10_RS25305	133.543	136.322	40.6135	40.9225	134.932	40.768	1.72656	4.33383e-05	0.000389166	bioF	NZ_CP032618.1	5471665	5472843	-	1179	protein_coding	8-amino-7-oxononanoate synthase && PF00155:Aminotransferase class I and II	Aminotran_1_2
D7M10_RS25310	263.594	402.43	48.9751	45.0148	333.012	46.9949	2.8259	2.18259e-13	7.25166e-12	bioB	NZ_CP032618.1	5473000	5474055	-	1056	protein_coding	biotin synthase BioB && PF06968:Biotin and Thiamin Synthesis associated domain|PF04055:Radical SAM superfamily	Radical_SAM
D7M10_RS25350	81.1729	61.6251	161.26	257.812	71.399	209.536	-1.55404	9.70654e-05	0.000766716	D7M10_RS25350	NZ_CP032618.1	5482678	5483064	-	387	protein_coding	hypothetical protein && -	-
D7M10_RS25355	111.722	57.8902	200.678	278.273	84.806	239.476	-1.49675	0.000244728	0.00165518	D7M10_RS25355	NZ_CP032618.1	5483195	5483641	-	447	protein_coding	response regulator && PF00072:Response regulator receiver domain	Response_reg
D7M10_RS25370	217.334	295.053	93.1722	89.0065	256.194	91.0893	1.4919	3.53234e-05	0.000326573	D7M10_RS25370	NZ_CP032618.1	5486720	5487238	+	519	protein_coding	RNA polymerase sigma factor && PF08281:Sigma-70, region 4|PF04542:Sigma-70 region 2	Sigma70_r4_2
D7M10_RS25425	181.548	242.765	505.28	467.54	212.157	486.41	-1.19745	0.000143568	0.00106892	D7M10_RS25425	NZ_CP032618.1	5497464	5498342	+	879	protein_coding	acyltransferase && PF01553:Acyltransferase	Acyltransferase
D7M10_RS25450	55.8609	36.4148	112.284	100.26	46.1379	106.272	-1.20104	0.00731787	0.0262857	purU	NZ_CP032618.1	5501436	5502293	-	858	protein_coding	formyltetrahydrofolate deformylase && PF00551:Formyl transferase	-
D7M10_RS25520	54.1153	50.4205	160.065	150.39	52.2679	155.228	-1.56967	7.29043e-05	0.000599937	D7M10_RS25520	NZ_CP032618.1	5515680	5516246	-	567	protein_coding	GNAT family N-acetyltransferase && PF00583:Acetyltransferase (GNAT) family	Acetyltransf_1
D7M10_RS25530	132.67	57.8902	50.1696	26.5996	95.28	38.3846	1.31965	0.0146756	0.0456765	D7M10_RS25530	NZ_CP032618.1	5517131	5518351	-	1221	protein_coding	electron transfer flavoprotein subunit alpha/FixB family protein && PF01012:Electron transfer flavoprotein domain|PF00766:Electron transfer flavoprotein FAD-binding domain	-
D7M10_RS25570	224.317	273.578	99.1447	82.8681	248.947	91.0064	1.45335	4.80215e-05	0.000425471	D7M10_RS25570	NZ_CP032618.1	5525302	5526246	-	945	protein_coding	GlxA family transcriptional regulator && PF01965:DJ-1/PfpI family|PF12833:Helix-turn-helix domain	DJ-1_PfpI
D7M10_RS25585	83.7914	38.2822	15.5287	17.3921	61.0368	16.4604	1.89036	0.00227506	0.0101889	D7M10_RS25585	NZ_CP032618.1	5528401	5529366	+	966	protein_coding	L-carnitine dehydrogenase && PF02737:3-hydroxyacyl-CoA dehydrogenase, NAD binding domain|PF00725:3-hydroxyacyl-CoA dehydrogenase, C-terminal domain	3HCDH_N
D7M10_RS25600	1249.02	1648	643.844	586.215	1448.51	615.029	1.23597	1.68537e-05	0.000170981	D7M10_RS25600	NZ_CP032618.1	5530511	5531614	-	1104	protein_coding	GlxA family transcriptional regulator && PF01965:DJ-1/PfpI family|PF12833:Helix-turn-helix domain	DJ-1_PfpI
D7M10_RS25760	25.312	40.1497	83.616	106.399	32.7308	95.0073	-1.54143	0.0014074	0.00695975	D7M10_RS25760	NZ_CP032618.1	5571279	5571626	+	348	protein_coding	DUF1090 family protein && PF06476:Protein of unknown function (DUF1090)	-
D7M10_RS25865	744.521	969.194	211.429	507.439	856.858	359.434	1.25128	0.00118898	0.00607166	D7M10_RS25865	NZ_CP032618.1	5591663	5592904	-	1242	protein_coding	D-amino acid dehydrogenase && PF01266:FAD dependent oxidoreductase	DAO
D7M10_RS25870	168.456	85.9016	54.9477	51.1531	127.179	53.0504	1.26337	0.00604551	0.0225213	D7M10_RS25870	NZ_CP032618.1	5593011	5593913	+	903	protein_coding	LysR family transcriptional regulator && PF00126:Bacterial regulatory helix-turn-helix protein, lysR family|PF03466:LysR substrate binding domain	LysR_substrate
D7M10_RS25875	70.699	51.3542	22.6958	25.5766	61.0266	24.1362	1.33721	0.0144905	0.045286	D7M10_RS25875	NZ_CP032618.1	5594052	5594669	-	618	protein_coding	hemolysin III family protein && PF03006:Haemolysin-III related	-
D7M10_RS25880	140.525	113.913	57.3367	45.0148	127.219	51.1757	1.31735	0.00189814	0.00881267	D7M10_RS25880	NZ_CP032618.1	5594834	5595748	+	915	protein_coding	LysR family transcriptional regulator && PF03466:LysR substrate binding domain|PF00126:Bacterial regulatory helix-turn-helix protein, lysR family	LysR_substrate
D7M10_RS25920	521.951	814.198	246.07	414.34	668.074	330.205	1.01486	0.00427892	0.0170579	D7M10_RS25920	NZ_CP032618.1	5600513	5601370	-	858	protein_coding	triphosphoribosyl-dephospho-CoA synthase && PF01874:ATP:dephospho-CoA triphosphoribosyl transferase	-
D7M10_RS25925	878.937	1369.76	320.13	453.217	1124.35	386.673	1.5387	2.96896e-06	3.54674e-05	mdcA	NZ_CP032618.1	5601371	5603041	-	1671	protein_coding	malonate decarboxylase subunit alpha && PF16957:Malonate decarboxylase, alpha subunit, transporter	-
D7M10_RS25930	34.9131	22.4091	77.6435	82.8681	28.6611	80.2558	-1.48339	0.00309122	0.0131044	D7M10_RS25930	NZ_CP032618.1	5603141	5603863	-	723	protein_coding	hypothetical protein && -	-
D7M10_RS26020	71.5718	145.659	1302.02	993.394	108.616	1147.71	-3.40329	4.42982e-21	2.77046e-19	D7M10_RS26020	NZ_CP032618.1	5622756	5623391	+	636	protein_coding	C40 family peptidase && PF00877:NlpC/P60 family	-
D7M10_RS26060	137.907	130.72	445.554	386.718	134.313	416.136	-1.63083	2.90304e-07	4.15973e-06	D7M10_RS26060	NZ_CP032618.1	5628684	5629118	+	435	protein_coding	DUF4426 domain-containing protein && PF14467:Domain of unknown function (DUF4426)	-
D7M10_RS26255	207.733	63.4925	23.8903	45.0148	135.613	34.4525	1.97146	0.000492267	0.00299073	D7M10_RS26255	NZ_CP032618.1	5667342	5669066	-	1725	protein_coding	putative 2-aminoethylphosphonate ABC transporter permease subunit && PF00528:Binding-protein-dependent transport system inner membrane component	BPD_transp_1
D7M10_RS26260	104.739	41.0834	20.3068	30.6919	72.9113	25.4993	1.51203	0.0102817	0.0345935	D7M10_RS26260	NZ_CP032618.1	5669068	5670132	-	1065	protein_coding	putative 2-aminoethylphosphonate ABC transporter ATP-binding protein && PF00005:ABC transporter	ABC_tran
D7M10_RS26290	639.782	652.665	320.13	275.204	646.224	297.667	1.11906	0.000134338	0.00100867	D7M10_RS26290	NZ_CP032618.1	5676267	5677013	+	747	protein_coding	hypothetical protein && PF05742:Transport and Golgi organisation 2	DUF833
D7M10_RS26310	356.986	276.379	703.569	743.767	316.683	723.668	-1.192	6.20262e-05	0.000519262	D7M10_RS26310	NZ_CP032618.1	5680807	5681220	-	414	protein_coding	DUF2269 family protein && PF10027:Predicted integral membrane protein (DUF2269)	-
D7M10_RS26325	267.085	262.373	137.369	105.375	264.729	121.372	1.12735	0.001069	0.00556572	D7M10_RS26325	NZ_CP032618.1	5683946	5685892	+	1947	protein_coding	autotransporter domain-containing protein && PF04389:Peptidase family M28|PF03797:Autotransporter beta-domain	-
D7M10_RS26335	507.112	736.7	168.427	225.074	621.906	196.75	1.65844	6.02061e-07	8.20656e-06	D7M10_RS26335	NZ_CP032618.1	5686942	5687868	-	927	protein_coding	SdiA-regulated domain-containing protein && PF06977:SdiA-regulated	-
D7M10_RS26360	291.524	488.332	738.21	824.589	389.928	781.399	-1.00357	0.00212932	0.00966648	D7M10_RS26360	NZ_CP032618.1	5691716	5692153	-	438	protein_coding	DUF4399 domain-containing protein && PF14347:Domain of unknown function (DUF4399)	-
D7M10_RS26440	5109.53	12311	4167.66	4507.62	8710.27	4337.64	1.00576	0.00597644	0.0223109	D7M10_RS26440	NZ_CP032618.1	5706689	5708053	-	1365	protein_coding	aspartate aminotransferase family protein && PF00202:Aminotransferase class-III	Aminotran_3
D7M10_RS26445	5514.52	10772.2	3327.92	3391.45	8143.38	3359.69	1.27726	0.000110448	0.000852783	D7M10_RS26445	NZ_CP032618.1	5708109	5709467	-	1359	protein_coding	glutamine synthetase && PF00120:Glutamine synthetase, catalytic domain	-
D7M10_RS26450	2465.74	3529.44	1266.19	1176.52	2997.59	1221.35	1.29535	7.04371e-06	7.67303e-05	D7M10_RS26450	NZ_CP032618.1	5709507	5710295	-	789	protein_coding	gamma-glutamyl-gamma-aminobutyrate hydrolase family protein && PF07722:Peptidase C26	-
D7M10_RS26455	9684.89	17622.9	5278.56	5097.92	13653.9	5188.24	1.39598	1.12529e-05	0.000118691	D7M10_RS26455	NZ_CP032618.1	5710574	5711950	+	1377	protein_coding	glutamine synthetase && PF00120:Glutamine synthetase, catalytic domain	-
D7M10_RS26465	323.819	427.641	88.3941	102.306	375.73	95.3502	1.97654	9.0641e-09	1.7715e-07	D7M10_RS26465	NZ_CP032618.1	5712161	5712793	+	633	protein_coding	TetR/AcrR family transcriptional regulator && PF00440:Bacterial regulatory proteins, tetR family	TetR_N
D7M10_RS26480	48.8783	22.4091	2.38903	11.2537	35.6437	6.82136	2.3593	0.00526272	0.0201416	ssuC	NZ_CP032618.1	5713946	5714734	-	789	protein_coding	aliphatic sulfonate ABC transporter permease SsuC && PF00528:Binding-protein-dependent transport system inner membrane component	BPD_transp_1
D7M10_RS26485	102.994	46.6857	28.6684	22.5074	74.8396	25.5879	1.55341	0.00589759	0.0220786	ssuD	NZ_CP032618.1	5714744	5715892	-	1149	protein_coding	FMNH2-dependent alkanesulfonate monooxygenase && PF00296:Luciferase-like monooxygenase	-
D7M10_RS26490	53.2424	27.0777	10.7506	14.3229	40.1601	12.5368	1.67612	0.0161874	0.0493985	D7M10_RS26490	NZ_CP032618.1	5715918	5716886	-	969	protein_coding	sulfonate ABC transporter substrate-binding protein && PF13379:NMT1-like family	-
D7M10_RS26505	10083.8	14749.9	5095.8	4296.86	12416.8	4696.33	1.40273	1.28534e-06	1.65045e-05	D7M10_RS26505	NZ_CP032618.1	5718810	5720135	-	1326	protein_coding	outer membrane porin%2C OprD family && PF03573:outer membrane porin, OprD family	-
D7M10_RS26555	516.714	748.838	1405.94	1959.17	632.776	1682.55	-1.41142	6.14972e-06	6.75452e-05	D7M10_RS26555	NZ_CP032618.1	5730122	5730439	+	318	protein_coding	DUF2388 domain-containing protein && PF09498:Protein of unknown function (DUF2388)	-
D7M10_RS26620	327.31	296.921	154.092	143.229	312.115	148.661	1.07077	0.00099962	0.0053032	ssrS	NZ_CP032618.1	5741880	5742058	+	179	protein_coding	6S RNA && -	-
D7M10_RS26625	468.708	497.669	223.374	204.613	483.189	213.993	1.17551	0.000105346	0.000822352	D7M10_RS26625	NZ_CP032618.1	5742116	5742751	+	636	protein_coding	5-formyltetrahydrofolate cyclo-ligase && PF01812:5-formyltetrahydrofolate cyclo-ligase family	-
D7M10_RS26660	150.126	158.731	404.941	382.626	154.429	393.783	-1.35043	1.67534e-05	0.000170615	glpT	NZ_CP032618.1	5751337	5752674	+	1338	protein_coding	glycerol-3-phosphate transporter && PF07690:Major Facilitator Superfamily	MFS_1
D7M10_RS26705	51.4968	16.8068	7.16709	8.1845	34.1518	7.6758	2.15324	0.00893066	0.0309286	D7M10_RS26705	NZ_CP032618.1	5760642	5761310	+	669	protein_coding	amino acid ABC transporter permease && PF00528:Binding-protein-dependent transport system inner membrane component	BPD_transp_1
D7M10_RS26720	53.2424	30.8125	14.3342	13.2998	42.0275	13.817	1.60778	0.0158102	0.0484979	D7M10_RS26720	NZ_CP032618.1	5762686	5763270	-	585	protein_coding	hypothetical protein && -	-
D7M10_RS26725	209.478	81.233	35.8354	37.8533	145.356	36.8444	1.98059	9.07856e-05	0.00072248	D7M10_RS26725	NZ_CP032618.1	5763221	5765740	-	2520	protein_coding	fimbria/pilus outer membrane usher protein && PF13954:PapC N-terminal domain|PF00577:Outer membrane usher protein|PF13953:PapC C-terminal domain	-
D7M10_RS26860	1320.59	1509.81	4018.35	3987.9	1415.2	4003.12	-1.50018	1.1196e-08	2.11057e-07	D7M10_RS26860	NZ_CP032618.1	5794009	5794755	-	747	protein_coding	response regulator transcription factor && PF04397:LytTr DNA-binding domain|PF00072:Response regulator receiver domain	Response_reg
D7M10_RS26950	237.409	226.892	1507.48	1528.46	232.151	1517.97	-2.70891	1.3648e-22	9.80446e-21	D7M10_RS26950	NZ_CP032618.1	5807399	5807725	-	327	protein_coding	hypothetical protein && -	-
D7M10_RS26955	108.231	85.9016	204.262	188.244	97.0661	196.253	-1.01446	0.00516882	0.0199401	D7M10_RS26955	NZ_CP032618.1	5807759	5808043	-	285	protein_coding	hypothetical protein && -	-
D7M10_RS26965	612.725	688.146	1457.31	1269.62	650.436	1363.46	-1.06773	0.000110979	0.000853784	glnK	NZ_CP032618.1	5809614	5809952	-	339	protein_coding	P-II family nitrogen regulator && PF00543:Nitrogen regulatory protein P-II	-
D7M10_RS27015	59.3522	83.1005	183.955	219.959	71.2263	201.957	-1.50578	8.00792e-05	0.000650919	D7M10_RS27015	NZ_CP032618.1	5822599	5823171	+	573	protein_coding	xanthine phosphoribosyltransferase && PF00156:Phosphoribosyl transferase domain	Pribosyltran
D7M10_RS27025	408.483	507.006	1184.96	924.849	457.745	1054.9	-1.20439	4.7323e-05	0.000420684	D7M10_RS27025	NZ_CP032618.1	5825357	5825767	-	411	protein_coding	cytochrome c5 family protein && PF13442:Cytochrome C oxidase, cbb3-type, subunit III	-
D7M10_RS27035	554.245	655.467	1221.99	1323.84	604.856	1272.92	-1.07374	0.000110779	0.000853479	alr	NZ_CP032618.1	5826614	5827687	-	1074	protein_coding	alanine racemase && PF01168:Alanine racemase, N-terminal domain|PF00842:Alanine racemase, C-terminal domain	Ala_racemase_N
D7M10_RS27040	421.575	671.34	1162.26	1070.12	546.458	1116.19	-1.0307	0.000966196	0.00519343	D7M10_RS27040	NZ_CP032618.1	5827765	5828118	-	354	protein_coding	RidA family protein && PF01042:Endoribonuclease L-PSP	Ribonuc_L-PSP
D7M10_RS27065	64.5892	37.3485	16.7232	17.3921	50.9689	17.0576	1.57995	0.010396	0.0348456	D7M10_RS27065	NZ_CP032618.1	5831864	5832097	-	234	protein_coding	DUF1127 domain-containing protein && -	-
D7M10_RS27070	216.461	200.748	72.8654	76.7297	208.605	74.7976	1.47923	5.13704e-05	0.000448415	D7M10_RS27070	NZ_CP032618.1	5832264	5833697	+	1434	protein_coding	PLP-dependent aminotransferase family protein && PF00155:Aminotransferase class I and II|PF00392:Bacterial regulatory proteins, gntR family	Aminotran_1_2
D7M10_RS27080	469.581	581.703	218.596	206.659	525.642	212.627	1.30589	2.27584e-05	0.000220823	D7M10_RS27080	NZ_CP032618.1	5835361	5836503	-	1143	protein_coding	MFS transporter && PF07690:Major Facilitator Superfamily	MFS_1
D7M10_RS27095	30.5489	56.9565	137.369	113.56	43.7527	125.465	-1.52171	0.000839086	0.00468057	rpmG	NZ_CP032618.1	5838835	5838990	-	156	protein_coding	50S ribosomal protein L33 && -	-
D7M10_RS27100	365.715	682.544	1679.49	1677.82	524.129	1678.66	-1.67979	3.91401e-07	5.50446e-06	rpmB	NZ_CP032618.1	5839002	5839235	-	234	protein_coding	50S ribosomal protein L28 && -	-
D7M10_RS27110	152.745	131.654	273.544	305.896	142.199	289.72	-1.02679	0.00191765	0.00887226	D7M10_RS27110	NZ_CP032618.1	5841334	5842008	-	675	protein_coding	JAB domain-containing protein && PF04002:RadC-like JAB domain	RadC
D7M10_RS27225	512.349	783.385	4333.7	4331.65	647.867	4332.67	-2.74182	1.43514e-20	8.47688e-19	D7M10_RS27225	NZ_CP032618.1	5863343	5864272	-	930	protein_coding	glycine zipper 2TM domain-containing protein && PF13488:Glycine zipper	-
D7M10_RS27230	236.536	273.578	831.382	863.465	255.057	847.424	-1.73264	2.03793e-09	4.33345e-08	D7M10_RS27230	NZ_CP032618.1	5864356	5866068	-	1713	protein_coding	SUMF1/EgtB/PvdO family nonheme iron enzyme && PF03781:Sulfatase-modifying factor enzyme 1	DUF323
D7M10_RS27235	160.6	130.72	304.601	300.78	145.66	302.691	-1.05461	0.00137884	0.00685038	D7M10_RS27235	NZ_CP032618.1	5866061	5867245	-	1185	protein_coding	ABC transporter permease && -	-
D7M10_RS27240	92.5197	98.9736	204.262	228.143	95.7466	216.203	-1.17589	0.000866232	0.00479676	D7M10_RS27240	NZ_CP032618.1	5867245	5867949	-	705	protein_coding	ABC transporter ATP-binding protein && PF00005:ABC transporter	ABC_tran
D7M10_RS27245	446.887	473.392	1236.32	1353.51	460.14	1294.92	-1.49291	5.62217e-08	9.28181e-07	D7M10_RS27245	NZ_CP032618.1	5867949	5870954	-	3006	protein_coding	protein kinase && PF13519:von Willebrand factor type A domain|PF00069:Protein kinase domain	Pkinase
D7M10_RS27250	98.6295	84.0342	205.457	232.235	91.3318	218.846	-1.26071	0.000414904	0.00258573	D7M10_RS27250	NZ_CP032618.1	5870951	5871670	-	720	protein_coding	serine/threonine-protein phosphatase && PF13672:Protein phosphatase 2C	-
D7M10_RS27255	130.924	99.9073	271.155	252.697	115.416	261.926	-1.18116	0.000647796	0.00378196	tagF	NZ_CP032618.1	5871671	5872324	-	654	protein_coding	type VI secretion system-associated protein TagF && PF09867:Uncharacterized protein conserved in bacteria (DUF2094)	-
D7M10_RS27260	697.389	894.497	1924.36	2130.02	795.943	2027.19	-1.34901	1.42206e-06	1.80421e-05	tssM	NZ_CP032618.1	5872321	5875800	-	3480	protein_coding	type VI secretion system membrane subunit TssM && PF06761:Intracellular multiplication and human macrophage-killing|PF06744:Type VI secretion protein IcmF C-terminal|PF14331:ImcF-related N-terminal domain	-
D7M10_RS27265	290.651	342.673	652.205	691.591	316.662	671.898	-1.08571	0.000203183	0.00141748	D7M10_RS27265	NZ_CP032618.1	5875818	5877107	-	1290	protein_coding	DotU family type VI secretion system protein && PF00691:OmpA family|PF09850:Type VI secretion system protein DotU	-
D7M10_RS27280	508.858	699.351	1257.82	1220.51	604.105	1239.17	-1.03675	0.000364479	0.00233315	tagH	NZ_CP032618.1	5879017	5880357	-	1341	protein_coding	type VI secretion system-associated FHA domain protein TagH && PF00498:FHA domain	FHA
D7M10_RS27285	343.894	455.652	1115.68	1000.56	399.773	1058.12	-1.40446	1.72354e-06	2.15078e-05	tssA	NZ_CP032618.1	5880760	5881779	+	1020	protein_coding	type VI secretion system protein TssA && PF06812:ImpA, N-terminal, type VI secretion system	-
D7M10_RS27290	381.425	645.196	1901.67	1705.45	513.311	1803.56	-1.81331	1.10431e-08	2.09661e-07	tssB	NZ_CP032618.1	5881834	5882340	+	507	protein_coding	type VI secretion system contractile sheath small subunit && PF05591:Type VI secretion system, VipA, VC_A0107 or Hcp2	-
D7M10_RS27295	1063.98	1898.24	5252.28	4906.61	1481.11	5079.45	-1.77815	2.10299e-08	3.73635e-07	tssC	NZ_CP032618.1	5882343	5883839	+	1497	protein_coding	type VI secretion system contractile sheath large subunit && PF05943:Type VI secretion protein, EvpB/VC_A0108, tail sheath	-
D7M10_RS27300	371.824	662.003	2023.51	1965.3	516.913	1994.41	-1.94842	1.53486e-09	3.31679e-08	D7M10_RS27300	NZ_CP032618.1	5883987	5884475	+	489	protein_coding	type VI secretion system tube protein Hcp && PF05638:Type VI secretion system effector, Hcp	-
D7M10_RS27305	121.323	242.765	504.085	529.947	182.044	517.016	-1.50725	3.58533e-05	0.000329751	D7M10_RS27305	NZ_CP032618.1	5884557	5884997	+	441	protein_coding	hypothetical protein && PF14113:Type VI secretion system (T6SS), amidase effector protein 4	-
D7M10_RS27310	101.248	190.477	473.028	449.125	145.863	461.076	-1.66171	4.13813e-06	4.76154e-05	D7M10_RS27310	NZ_CP032618.1	5884994	5885440	+	447	protein_coding	hypothetical protein && -	-
D7M10_RS27315	102.121	139.123	419.275	329.426	120.622	374.35	-1.63412	1.81183e-06	2.24515e-05	tssE	NZ_CP032618.1	5885434	5885949	+	516	protein_coding	type VI secretion system baseplate subunit TssE && PF04965:Gene 25-like lysozyme	-
D7M10_RS27320	288.033	370.684	914.998	955.541	329.358	935.27	-1.50619	2.58385e-07	3.76386e-06	tssF	NZ_CP032618.1	5885946	5887802	+	1857	protein_coding	type VI secretion system baseplate subunit TssF && PF05947:Type VI secretion system, ImpG, VasA, VC_A0110	-
D7M10_RS27325	127.433	112.046	371.494	422.525	119.739	397.01	-1.72925	8.99485e-08	1.44026e-06	tssG	NZ_CP032618.1	5887766	5888809	+	1044	protein_coding	type VI secretion system baseplate subunit TssG && PF06996:Type VI secretion, VasB, ImpH, VC_A0111	-
D7M10_RS27330	498.384	693.749	1999.62	2246.65	596.066	2123.13	-1.83303	2.57905e-10	6.01325e-09	tssH	NZ_CP032618.1	5888802	5891465	+	2664	protein_coding	type VI secretion system ATPase TssH && PF10431:C-terminal, D2-small domain, of ClpB protein|PF07724:AAA domain (Cdc48 subfamily)|PF00004:ATPase family associated with various cellular activities (AAA)	AAA
D7M10_RS27335	212.097	249.301	836.16	962.702	230.699	899.431	-1.9636	2.26041e-11	5.86164e-10	D7M10_RS27335	NZ_CP032618.1	5891622	5893562	+	1941	protein_coding	type VI secretion system tip protein VgrG && PF05954:Phage late control gene D protein (GPD)	-
D7M10_RS27340	25.312	31.7462	121.841	114.583	28.5291	118.212	-2.05208	5.86298e-06	6.4663e-05	D7M10_RS27340	NZ_CP032618.1	5893578	5894012	+	435	protein_coding	DUF1795 domain-containing protein && PF08786:Domain of unknown function (DUF1795)	-
D7M10_RS27395	418.957	487.398	3194.13	3498.88	453.178	3346.5	-2.88476	1.51015e-26	1.63836e-24	D7M10_RS27395	NZ_CP032618.1	5903790	5904170	-	381	protein_coding	hypothetical protein && PF03640:Secreted repeat of unknown function	-
D7M10_RS27420	118.704	119.515	387.023	369.326	119.11	378.174	-1.66662	1.99094e-07	2.94815e-06	D7M10_RS27420	NZ_CP032618.1	5908851	5909750	-	900	protein_coding	response regulator && PF00072:Response regulator receiver domain	Response_reg
D7M10_RS27480	123.941	160.599	483.779	541.2	142.27	512.489	-1.84996	6.24508e-09	1.2434e-07	D7M10_RS27480	NZ_CP032618.1	5922654	5922899	-	246	protein_coding	GlsB/YeaQ/YmgE family stress response membrane protein && -	-
D7M10_RS27505	187.658	103.642	37.03	49.107	145.65	43.0685	1.75512	0.000125668	0.000951641	D7M10_RS27505	NZ_CP032618.1	5927873	5928724	+	852	protein_coding	ABC transporter ATP-binding protein && PF00005:ABC transporter	ABC_tran
D7M10_RS27510	141.398	157.797	32.2519	57.2915	149.598	44.7717	1.73261	7.03376e-05	0.000580613	D7M10_RS27510	NZ_CP032618.1	5928764	5929756	+	993	protein_coding	ABC transporter substrate-binding protein && PF09084:NMT1/THI5 like	-
D7M10_RS27515	106.485	82.1667	32.2519	26.5996	94.3258	29.4258	1.68438	0.000499592	0.00303177	D7M10_RS27515	NZ_CP032618.1	5929785	5930558	+	774	protein_coding	ABC transporter permease && PF00528:Binding-protein-dependent transport system inner membrane component	BPD_transp_1
D7M10_RS27520	116.086	90.5702	25.0848	24.5535	103.328	24.8192	2.05867	2.15047e-05	0.000212488	D7M10_RS27520	NZ_CP032618.1	5930558	5931322	+	765	protein_coding	SDR family oxidoreductase && PF00106:short chain dehydrogenase	adh_short
D7M10_RS27525	116.086	134.455	32.2519	28.6458	125.27	30.4488	2.04243	5.5617e-06	6.19832e-05	D7M10_RS27525	NZ_CP032618.1	5931336	5931875	+	540	protein_coding	cupin domain-containing protein && PF07883:Cupin domain	Cupin_2
D7M10_RS27530	119.577	101.775	45.3916	37.8533	110.676	41.6224	1.4139	0.00139405	0.00690018	D7M10_RS27530	NZ_CP032618.1	5931880	5932758	+	879	protein_coding	alpha/beta hydrolase && PF12697:Alpha/beta hydrolase family	-
D7M10_RS27535	134.415	97.1062	35.8354	31.7149	115.761	33.7752	1.77977	0.000105336	0.000822352	D7M10_RS27535	NZ_CP032618.1	5932755	5933588	+	834	protein_coding	IclR family transcriptional regulator && PF09339:IclR helix-turn-helix domain|PF01614:Bacterial transcriptional regulator	IclR
D7M10_RS27540	96.8838	74.697	17.9177	29.6688	85.7904	23.7933	1.84225	0.000397822	0.00249979	D7M10_RS27540	NZ_CP032618.1	5933590	5934387	+	798	protein_coding	SDR family oxidoreductase && PF00106:short chain dehydrogenase	adh_short
D7M10_RS27545	245.264	162.466	40.6135	78.7758	203.865	59.6947	1.76567	4.36062e-05	0.000390912	D7M10_RS27545	NZ_CP032618.1	5934380	5936083	+	1704	protein_coding	thiamine pyrophosphate-binding protein && PF02775:Thiamine pyrophosphate enzyme, C-terminal TPP binding domain|PF02776:Thiamine pyrophosphate enzyme, N-terminal TPP binding domain|PF00205:Thiamine pyrophosphate enzyme, central domain	TPP_enzyme_N
D7M10_RS27550	113.468	66.2936	34.6409	36.8303	89.8806	35.7356	1.33102	0.00702549	0.0254758	D7M10_RS27550	NZ_CP032618.1	5936094	5936897	+	804	protein_coding	aspartate dehydrogenase && PF03447:Homoserine dehydrogenase, NAD binding domain|PF01958:Domain of unknown function DUF108	-
D7M10_RS27555	212.97	133.521	39.419	72.6375	173.245	56.0282	1.62286	0.00025178	0.00169211	D7M10_RS27555	NZ_CP032618.1	5936908	5938401	+	1494	protein_coding	aldehyde dehydrogenase && PF00171:Aldehyde dehydrogenase family	Aldedh
D7M10_RS27560	123.941	92.4376	37.03	53.1993	108.19	45.1146	1.25797	0.00553818	0.0209843	D7M10_RS27560	NZ_CP032618.1	5938401	5939366	+	966	protein_coding	glyoxalase && PF00903:Glyoxalase/Bleomycin resistance protein/Dioxygenase superfamily	Glyoxalase
D7M10_RS27565	168.456	116.714	47.7806	70.5913	142.585	59.186	1.26491	0.00308476	0.0130874	D7M10_RS27565	NZ_CP032618.1	5939380	5940522	+	1143	protein_coding	NAD(P)-binding protein && PF01494:FAD binding domain	FAD_binding_3
D7M10_RS27580	127.433	96.1724	44.1971	48.084	111.803	46.1405	1.27637	0.0036618	0.0150086	D7M10_RS27580	NZ_CP032618.1	5941093	5942127	+	1035	protein_coding	aromatic ring-hydroxylating dioxygenase subunit alpha && PF00355:Rieske [2Fe-2S] domain	-
D7M10_RS27590	124.814	71.8959	29.8629	55.2454	98.3551	42.5541	1.20311	0.0164648	0.0499298	D7M10_RS27590	NZ_CP032618.1	5942524	5943483	+	960	protein_coding	oxidoreductase && PF00111:2Fe-2S iron-sulfur cluster binding domain|PF00175:Oxidoreductase NAD-binding domain	Fer2
D7M10_RS27595	106.485	95.2387	14.3342	12.2768	100.862	13.3055	2.92664	4.70059e-08	7.88276e-07	D7M10_RS27595	NZ_CP032618.1	5943931	5945157	+	1227	protein_coding	hypothetical protein && -	-
D7M10_RS27615	152.745	126.051	63.3093	51.1531	139.398	57.2312	1.28738	0.00169143	0.00807148	D7M10_RS27615	NZ_CP032618.1	5947894	5948871	+	978	protein_coding	asparaginase && PF00710:Asparaginase	-
D7M10_RS27620	164.964	168.068	25.0848	38.8764	166.516	31.9806	2.37244	4.09341e-08	6.93013e-07	D7M10_RS27620	NZ_CP032618.1	5948922	5949914	+	993	protein_coding	AraC family transcriptional regulator && PF12833:Helix-turn-helix domain|PF12625:Arabinose-binding domain of AraC transcription regulator, N-term	-
D7M10_RS27625	205.114	178.339	97.9502	82.8681	191.727	90.4092	1.08644	0.00307048	0.0130477	D7M10_RS27625	NZ_CP032618.1	5950051	5951085	+	1035	protein_coding	histone deacetylase family protein && PF00850:Histone deacetylase domain	Hist_deacetyl
D7M10_RS27660	98.6295	48.5531	8.3616	18.4151	73.5913	13.3884	2.44467	0.000100205	0.000789172	D7M10_RS27660	NZ_CP032618.1	5956053	5957309	+	1257	protein_coding	autotransporter outer membrane beta-barrel domain-containing protein && PF03797:Autotransporter beta-domain	-
D7M10_RS27720	123.941	333.336	631.898	378.533	228.638	505.216	-1.14411	0.00806592	0.0284151	D7M10_RS27720	NZ_CP032618.1	5974792	5975565	+	774	protein_coding	hypothetical protein && -	-
D7M10_RS27730	287.16	347.341	771.657	773.436	317.251	772.546	-1.28432	9.92178e-06	0.000105488	D7M10_RS27730	NZ_CP032618.1	5977258	5977665	+	408	protein_coding	SMI1/KNR4 family protein && PF14567:SMI1-KNR4 cell-wall	-
D7M10_RS27740	511.477	536.885	198.289	197.451	524.181	197.87	1.40549	3.04218e-06	3.61795e-05	D7M10_RS27740	NZ_CP032618.1	5979776	5980261	+	486	protein_coding	acyl-CoA thioesterase && PF03061:Thioesterase superfamily	4HBT
D7M10_RS27770	35.7859	24.2765	4.77806	7.16144	30.0312	5.96975	2.32183	0.00526256	0.0201416	dksA	NZ_CP032618.1	5984580	5984984	-	405	protein_coding	RNA polymerase-binding protein DksA && PF01258:Prokaryotic dksA/traR C4-type zinc finger	zf-dskA_traR
D7M10_RS27810	638.909	510.741	1274.55	1188.8	574.825	1231.67	-1.09911	9.99562e-05	0.000788379	D7M10_RS27810	NZ_CP032618.1	5990951	5992135	-	1185	protein_coding	class I SAM-dependent methyltransferase && PF02353:Mycolic acid cyclopropane synthetase	-
D7M10_RS27815	113.468	79.3656	33.4464	42.9686	96.4166	38.2075	1.33281	0.00475774	0.0185835	D7M10_RS27815	NZ_CP032618.1	5992221	5993003	-	783	protein_coding	DUF2063 domain-containing protein && PF09836:Putative DNA-binding domain	-
D7M10_RS27820	128.306	152.195	69.2819	58.3146	140.25	63.7982	1.13806	0.00461668	0.0181392	D7M10_RS27820	NZ_CP032618.1	5992994	5993839	-	846	protein_coding	DUF692 domain-containing protein && PF05114:Protein of unknown function (DUF692)	-
D7M10_RS27830	222.571	254.904	129.008	104.352	238.737	116.68	1.03446	0.00308425	0.0130874	D7M10_RS27830	NZ_CP032618.1	5994373	5994996	+	624	protein_coding	CDP-alcohol phosphatidyltransferase family protein && PF01066:CDP-alcohol phosphatidyltransferase	CDP-OH_P_transf
D7M10_RS27865	253.993	271.71	599.646	540.177	262.852	569.912	-1.11635	0.000158574	0.00116756	D7M10_RS27865	NZ_CP032618.1	6001699	6002133	-	435	protein_coding	universal stress protein && PF00582:Universal stress protein family	Usp
D7M10_RS27870	240.9	239.964	655.789	570.869	240.432	613.329	-1.35068	5.07541e-06	5.72843e-05	D7M10_RS27870	NZ_CP032618.1	6002201	6004933	-	2733	protein_coding	cation-transporting P-type ATPase && PF00690:Cation transporter/ATPase, N-terminus|PF00689:Cation transporting ATPase, C-terminus|PF00702:haloacid dehalogenase-like hydrolase|PF00122:E1-E2 ATPase	E1-E2_ATPase
D7M10_RS27890	384.044	717.092	275.933	260.881	550.568	268.407	1.0363	0.00336819	0.0140765	glmS	NZ_CP032618.1	6009695	6011527	-	1833	protein_coding	glutamine--fructose-6-phosphate transaminase (isomerizing) && PF13522:Glutamine amidotransferase domain|PF01380:SIS domain	SIS
D7M10_RS27895	191.149	269.843	90.7831	102.306	230.496	96.5447	1.25383	0.000659735	0.00383714	D7M10_RS27895	NZ_CP032618.1	6011538	6012305	-	768	protein_coding	DeoR family transcriptional regulator && PF00455:DeoR C terminal sensor domain|PF08220:DeoR-like helix-turn-helix domain	DeoR
D7M10_RS27985	295.888	632.124	1163.46	1176.52	464.006	1169.99	-1.33485	0.000180431	0.00129747	yidC	NZ_CP032618.1	6027510	6029192	-	1683	protein_coding	membrane protein insertase YidC && PF02096:60Kd inner membrane protein|PF14849:YidC periplasmic domain	-
D7M10_RS28020	2709.26	3735.79	17955.9	17186.4	3222.52	17571.2	-2.44701	9.14439e-19	4.62968e-17	D7M10_RS28020	NZ_CP032618.1	752324	754126	+	1803	protein_coding	hypothetical protein && -	-
D7M10_RS28095	20.075	27.0777	54.9477	153.459	23.5763	104.204	-2.14972	0.000129676	0.000976424	D7M10_RS28095	NZ_CP032618.1	1503602	1503748	+	147	protein_coding	hypothetical protein && -	-
D7M10_RS28125	476.564	373.485	2325.72	2627.23	425.024	2476.47	-2.54243	1.63776e-19	9.06912e-18	D7M10_RS28125	NZ_CP032618.1	1588483	1588629	+	147	protein_coding	hypothetical protein && -	-
D7M10_RS28130	747.14	834.739	2801.14	3402.71	790.94	3101.92	-1.97172	5.00785e-13	1.60372e-11	D7M10_RS28130	NZ_CP032618.1	1595422	1595595	+	174	protein_coding	hypothetical protein && -	-
D7M10_RS28140	56.7338	109.244	265.182	288.504	82.9891	276.843	-1.74053	8.27567e-06	8.92363e-05	D7M10_RS28140	NZ_CP032618.1	1935008	1935184	-	177	protein_coding	hypothetical protein && -	-
D7M10_RS28195	38.4044	33.6137	133.786	199.497	36.009	166.641	-2.21134	2.30888e-07	3.39061e-06	D7M10_RS28195	NZ_CP032618.1	3079017	3079175	+	159	protein_coding	hypothetical protein && -	-
D7M10_RS28210	280.177	259.572	1158.68	1732.05	269.875	1445.36	-2.42132	3.19648e-15	1.24033e-13	D7M10_RS28210	NZ_CP032618.1	3665028	3665189	+	162	protein_coding	hypothetical protein && -	-
D7M10_RS28240	18.3294	17.7405	58.5312	42.9686	18.035	50.7499	-1.48994	0.0114297	0.0375063	D7M10_RS28240	NZ_CP032618.1	3956610	3957434	+	825	protein_coding	hypothetical protein && -	-
D7M10_RS28300	1478.57	1144.73	2619.57	3555.14	1311.65	3087.36	-1.23503	2.34453e-05	0.000226609	D7M10_RS28300	NZ_CP032618.1	4215648	4215821	+	174	protein_coding	hypothetical protein && -	-
D7M10_RS28320	69.8262	59.7576	341.631	416.387	64.7919	379.009	-2.54813	1.63962e-13	5.48189e-12	D7M10_RS28320	NZ_CP032618.1	4360900	4361109	+	210	protein_coding	hypothetical protein && -	-
D7M10_RS28325	33.1674	28.0114	64.5038	92.0757	30.5894	78.2897	-1.35732	0.00654589	0.0240816	D7M10_RS28325	NZ_CP032618.1	4365352	4365738	-	387	protein_coding	hypothetical protein && -	-
D7M10_RS28330	27.9305	43.8845	90.7831	99.2371	35.9075	95.0101	-1.40677	0.002885	0.0123983	D7M10_RS28330	NZ_CP032618.1	4730015	4730293	-	279	protein_coding	hypothetical protein && -	-
D7M10_RS28350	61.0979	61.6251	136.175	187.221	61.3615	161.698	-1.39961	0.000430732	0.00267184	D7M10_RS28350	NZ_CP032618.1	5055311	5055505	+	195	protein_coding	hypothetical protein && -	-
D7M10_RS28360	338.657	314.661	121.841	159.598	326.659	140.719	1.21297	0.000279762	0.00185902	D7M10_RS28360	NZ_CP032618.1	5275421	5276542	-	1122	protein_coding	hypothetical protein && -	-
D7M10_RS28370	157.982	99.9073	60.9203	55.2454	128.944	58.0828	1.15258	0.007492	0.0267838	D7M10_RS28370	NZ_CP032618.1	5742754	5742903	-	150	protein_coding	hypothetical protein && -	-
D7M10_RS28375	27.0576	10.2708	93.1722	227.12	18.6642	160.146	-3.09735	2.58579e-08	4.47754e-07	D7M10_RS28375	NZ_CP032618.1	5748578	5749018	+	441	protein_coding	hypothetical protein && -	-
Novel00002	546.39	628.389	59.7257	64.453	587.389	62.0894	3.24053	1.17027e-22	8.52209e-21	-	NZ_CP032618.1	33735	34174	-	440	-	PF01081:KDPG and KHG aldolase	-
Novel00003	522.823	470.591	32.2519	53.1993	496.707	42.7256	3.53013	5.71996e-22	3.80092e-20	-	NZ_CP032618.1	34575	34990	-	416	-	PF13378:Enolase C-terminal domain-like|PF02746:Mandelate racemase / muconate lactonizing enzyme, N-terminal domain	-
Novel00004	26.1848	16.8068	813.465	1279.85	21.4958	1046.66	-5.60136	1.68047e-46	3.57335e-44	-	NZ_CP032618.1	89661	90227	-	567	-	PF07043:Protein of unknown function (DUF1328)	-
Novel00005	84.6642	94.305	659.372	534.039	89.4846	596.706	-2.73732	1.43348e-17	6.40369e-16	-	NZ_CP032618.1	107942	108218	+	277	-	PF06568:Domain of unknown function (DUF1127)	-
Novel00016	107.358	98.9736	437.192	437.871	103.166	437.532	-2.0841	6.6173e-11	1.63617e-09	-	NZ_CP032618.1	216891	217132	-	242	-	PF03180:NLPA lipoprotein	-
Novel00017	141.398	144.726	425.247	614.861	143.062	520.054	-1.86296	1.43787e-08	2.67263e-07	-	NZ_CP032618.1	272691	272991	-	301	-	PF04972:BON domain	-
Novel00018	307.235	599.444	1997.23	1701.35	453.339	1849.29	-2.02876	2.64649e-09	5.51716e-08	-	NZ_CP032618.1	290430	291596	-	1167	-	PF03573:outer membrane porin, OprD family	-
Novel00019	385.79	583.571	39.419	45.0148	484.68	42.2169	3.51838	6.4473e-21	3.93952e-19	-	NZ_CP032618.1	297388	297678	-	291	-	-	-
Novel00020	288.906	401.497	146.925	174.944	345.201	160.935	1.09941	0.0011921	0.00608179	-	NZ_CP032618.1	587584	587740	+	157	-	-	-
Novel00021	130.051	206.351	453.916	417.41	168.201	435.663	-1.37385	5.19458e-05	0.000452695	-	NZ_CP032618.1	606143	606374	-	232	-	PF07769:psiF repeat	-
Novel00022	268.831	520.078	198.289	186.197	394.454	192.243	1.03667	0.00519921	0.0200138	-	NZ_CP032618.1	658502	658921	+	420	-	PF02786:Carbamoyl-phosphate synthase L chain, ATP binding domain	-
Novel00023	89.9012	94.305	379.856	381.602	92.1031	380.729	-2.04767	3.63914e-10	8.37476e-09	-	NZ_CP032618.1	690882	690992	-	111	-	PF00196:Bacterial regulatory proteins, luxR family	-
Novel00024	27.0576	18.6743	316.546	361.141	22.8659	338.844	-3.88602	1.08104e-22	7.98167e-21	-	NZ_CP032618.1	698928	699148	-	221	-	PF04964:Flp/Fap pilin component	-
Novel00028	363.969	406.165	2037.84	1822.08	385.067	1929.96	-2.32546	2.47751e-17	1.07077e-15	-	NZ_CP032618.1	752220	753167	-	948	-	PF17936:Bacterial Ig domain	-
Novel00029	913.85	1345.48	5322.76	5070.3	1129.67	5196.53	-2.20182	2.41161e-14	8.72118e-13	-	NZ_CP032618.1	753652	756235	-	2584	-	-	-
Novel00034	244.392	239.031	94.3667	118.675	241.711	106.521	1.18006	0.000752739	0.00429352	-	NZ_CP032618.1	854877	855060	-	184	-	-	-
Novel00035	47.1327	51.3542	2199.1	4781.8	49.2434	3490.45	-6.14804	1.71043e-58	5.68291e-56	-	NZ_CP032618.1	868670	869145	-	476	-	PF04972:BON domain	-
Novel00041	240.9	239.031	811.076	591.33	239.965	701.203	-1.54637	5.13867e-07	7.12539e-06	-	NZ_CP032618.1	1069668	1070016	-	349	-	PF02482:Sigma 54 modulation protein / S30EA ribosomal protein	-
Novel00043	185.039	286.65	1249.46	1625.65	235.845	1437.55	-2.60874	3.29783e-16	1.35901e-14	-	NZ_CP032618.1	1249602	1250603	+	1002	-	PF14346:Domain of unknown function (DUF4398)|PF00691:OmpA family	-
Novel00045	295.888	276.379	496.918	766.274	286.134	631.596	-1.14306	0.000390812	0.0024639	-	NZ_CP032618.1	1411942	1412287	-	346	-	PF05433:Glycine zipper 2TM domain	-
Novel00046	137.034	291.318	111.09	84.9142	214.176	98.0021	1.12889	0.00801337	0.0282863	-	NZ_CP032618.1	1426606	1426810	+	205	-	-	-
Novel00049	58.4794	45.7519	204.262	262.927	52.1157	233.595	-2.16391	1.60469e-08	2.94156e-07	-	NZ_CP032618.1	1588734	1588833	+	100	-	-	-
Novel00050	406.737	362.281	1378.47	1687.03	384.509	1532.75	-1.99508	1.84799e-12	5.45772e-11	-	NZ_CP032618.1	1595630	1596184	+	555	-	PF12833:Helix-turn-helix domain	-
Novel00051	486.165	508.874	1164.65	1437.4	497.519	1301.03	-1.38715	8.39657e-07	1.10988e-05	-	NZ_CP032618.1	1669635	1669936	-	302	-	-	-
Novel00052	134.415	235.296	628.315	575.984	184.856	602.15	-1.70468	6.54415e-07	8.87466e-06	-	NZ_CP032618.1	1751145	1751462	-	318	-	PF00669:Bacterial flagellin N-terminal helical region	-
Novel00054	253.12	407.099	119.451	124.814	330.109	122.133	1.43363	7.00153e-05	0.000578851	-	NZ_CP032618.1	1866647	1866932	+	286	-	PF00109:Beta-ketoacyl synthase, N-terminal domain	-
Novel00055	38.4044	38.2822	443.165	818.45	38.3433	630.808	-4.04108	1.72456e-25	1.66686e-23	-	NZ_CP032618.1	1964173	1964433	+	261	-	PF12021:Protein of unknown function (DUF3509)	-
Novel00059	99.5023	233.428	373.883	449.125	166.465	411.504	-1.30742	0.00103227	0.00542246	-	NZ_CP032618.1	2043095	2043316	-	222	-	PF00122:E1-E2 ATPase	-
Novel00060	185.039	490.199	893.497	873.696	337.619	883.596	-1.38874	0.000448871	0.00276851	-	NZ_CP032618.1	2044034	2044421	-	388	-	PF00702:haloacid dehalogenase-like hydrolase	-
Novel00061	82.0457	184.875	306.99	318.173	133.46	312.581	-1.22953	0.00209855	0.00955948	-	NZ_CP032618.1	2045615	2045705	-	91	-	-	-
Novel00062	161.473	212.887	1432.22	1417.97	187.18	1425.09	-2.9293	1.42004e-23	1.14377e-21	-	NZ_CP032618.1	2069569	2069857	+	289	-	PF11839:Alanine-zipper, major outer membrane lipoprotein	-
Novel00068	358.732	309.059	112.284	169.828	333.895	141.056	1.24036	0.000364719	0.00233315	-	NZ_CP032618.1	2411637	2411975	+	339	-	-	-
Novel00069	26.1848	16.8068	842.133	648.622	21.4958	745.377	-5.11046	3.6436e-41	6.67909e-39	-	NZ_CP032618.1	2544654	2545022	-	369	-	-	-
Novel00070	232.172	288.517	127.813	117.652	260.345	122.733	1.08527	0.00160787	0.00774924	-	NZ_CP032618.1	2655766	2655965	-	200	-	-	-
Novel00072	111.722	84.0342	565.006	697.729	97.878	631.367	-2.6887	1.60954e-16	6.73727e-15	-	NZ_CP032618.1	2895182	2895551	-	370	-	-	-
Novel00073	130.924	122.316	3983.71	3047.7	126.62	3515.71	-4.79484	7.84688e-61	2.78094e-58	-	NZ_CP032618.1	2974285	2975717	-	1433	-	PF00353:RTX calcium-binding nonapeptide repeat (4 copies)|PF08548:Peptidase M10 serralysin C terminal|PF13583:Metallo-peptidase family M12B Reprolysin-like	-
Novel00074	229.554	237.163	904.248	878.811	233.358	891.529	-1.93376	1.22697e-11	3.24506e-10	-	NZ_CP032618.1	3112833	3112951	-	119	-	-	-
Novel00075	35.7859	23.3428	510.058	364.21	29.5644	437.134	-3.88174	1.6388e-23	1.30028e-21	-	NZ_CP032618.1	3116169	3116278	-	110	-	-	-
Novel00076	20.9478	38.2822	979.502	868.58	29.615	924.041	-4.96901	7.06576e-43	1.39117e-40	-	NZ_CP032618.1	3117984	3118563	+	580	-	-	-
Novel00077	17.4565	33.6137	839.744	765.251	25.5351	802.498	-4.98032	1.20555e-40	2.06733e-38	-	NZ_CP032618.1	3118638	3119059	+	422	-	PF14401:RimK-like ATPgrasp N-terminal domain	-
Novel00078	8057.07	11520.2	746.572	1012.83	9788.61	879.702	3.47551	4.59742e-31	5.68369e-29	-	NZ_CP032618.1	3153036	3154002	-	967	-	-	-
Novel00079	344.767	495.802	8.3616	11.2537	420.284	9.80765	5.4101	9.02046e-29	1.04245e-26	-	NZ_CP032618.1	3154282	3154661	-	380	-	PF03412:Peptidase C39 family	-
Novel00080	249.629	355.745	11.9451	7.16144	302.687	9.55329	5.00356	5.3493e-23	4.0052e-21	-	NZ_CP032618.1	3154969	3155198	-	230	-	-	-
Novel00081	173.693	253.036	83.616	74.6836	213.364	79.1498	1.43125	0.0001767	0.00127975	-	NZ_CP032618.1	3155760	3155877	-	118	-	-	-
Novel00082	581.303	798.325	223.374	274.181	689.814	248.778	1.47011	3.14666e-06	3.73385e-05	-	NZ_CP032618.1	3158556	3158860	-	305	-	-	-
Novel00083	192.022	296.921	131.397	111.514	244.471	121.455	1.00985	0.00621701	0.0230311	-	NZ_CP032618.1	3185980	3186139	+	160	-	-	-
Novel00086	116.959	148.46	249.654	327.38	132.71	288.517	-1.12207	0.00121405	0.00617324	-	NZ_CP032618.1	3545721	3545854	+	134	-	-	-
Novel00090	141.398	169.002	355.965	345.795	155.2	350.88	-1.17724	0.000250408	0.00168502	-	NZ_CP032618.1	3644045	3644367	-	323	-	PF12833:Helix-turn-helix domain	-
Novel00093	542.898	777.783	259.21	199.497	660.341	229.353	1.52673	2.74209e-06	3.30543e-05	-	NZ_CP032618.1	3709767	3710440	-	674	-	PF00676:Dehydrogenase E1 component	-
Novel00094	654.62	900.099	321.325	294.642	777.36	307.983	1.3359	1.22827e-05	0.000128281	-	NZ_CP032618.1	3710647	3711290	-	644	-	PF02780:Transketolase, C-terminal domain|PF02779:Transketolase, pyrimidine binding domain	-
Novel00095	1013.35	1410.84	440.776	444.009	1212.1	442.393	1.45394	9.09119e-07	1.1933e-05	-	NZ_CP032618.1	3711540	3712608	-	1069	-	PF00364:Biotin-requiring enzyme|PF00198:2-oxoacid dehydrogenases acyltransferase (catalytic domain)|PF02817:e3 binding domain	-
Novel00096	356.113	513.542	183.955	183.128	434.828	183.542	1.244	0.000162759	0.00119177	-	NZ_CP032618.1	3712888	3713251	-	364	-	PF07992:Pyridine nucleotide-disulphide oxidoreductase	-
Novel00099	46.2598	53.2216	279.516	303.85	49.7407	291.683	-2.55311	1.50823e-12	4.52979e-11	-	NZ_CP032618.1	3997291	3997510	-	220	-	PF00313:'Cold-shock' DNA-binding domain	-
Novel00101	298.507	370.684	17.9177	17.3921	334.595	17.6549	4.24492	1.83571e-23	1.4351e-21	-	NZ_CP032618.1	4110791	4111002	-	212	-	-	-
Novel00102	464.344	437.911	1.19451	3.06919	451.128	2.13185	7.68141	3.42661e-22	2.36569e-20	-	NZ_CP032618.1	4112863	4113238	+	376	-	-	-
Novel00103	308.108	301.589	7.16709	8.1845	304.849	7.6758	5.30633	1.09488e-24	9.70066e-23	-	NZ_CP032618.1	4113678	4113913	+	236	-	-	-
Novel00104	137.907	112.979	223.374	280.319	125.443	251.847	-1.00591	0.00385759	0.0156422	-	NZ_CP032618.1	4215610	4215761	-	152	-	-	-
Novel00105	318.582	110.178	82.4215	68.5452	214.38	75.4834	1.50822	0.00152777	0.0074163	-	NZ_CP032618.1	4262777	4263036	+	260	-	-	-
Novel00107	101.248	71.8959	318.935	442.986	86.5719	380.961	-2.13727	2.3726e-09	4.96565e-08	-	NZ_CP032618.1	4385942	4386167	+	226	-	PF01026:TatD related DNase	-
Novel00110	23.5663	24.2765	108.701	423.548	23.9214	266.124	-3.47809	1.54617e-10	3.66938e-09	-	NZ_CP032618.1	4530881	4531087	-	207	-	-	-
Novel00111	42.7685	18.6743	1405.94	4001.2	30.7214	2703.57	-6.45503	1.36219e-43	2.78515e-41	-	NZ_CP032618.1	4531206	4531767	+	562	-	PF09537:Domain of unknown function (DUF2383)	-
Novel00112	53.2424	63.4925	266.377	228.143	58.3675	247.26	-2.08308	1.46312e-08	2.70067e-07	-	NZ_CP032618.1	4579182	4579287	-	106	-	PF02274:Amidinotransferase	-
Novel00113	290.651	338.938	2017.54	1751.48	314.795	1884.51	-2.58186	2.99367e-20	1.71122e-18	-	NZ_CP032618.1	4579461	4580476	-	1016	-	PF00185:Aspartate/ornithine carbamoyltransferase, Asp/Orn binding domain|PF02729:Aspartate/ornithine carbamoyltransferase, carbamoyl-P binding domain	-
Novel00114	100.375	98.0399	447.943	478.793	99.2075	463.368	-2.22373	2.72747e-12	7.88001e-11	-	NZ_CP032618.1	4594993	4595280	-	288	-	PF00313:'Cold-shock' DNA-binding domain	-
Novel00119	61.0979	92.4376	748.961	549.385	76.7677	649.173	-3.08134	6.99628e-19	3.61089e-17	-	NZ_CP032618.1	4715756	4716209	-	454	-	PF00126:Bacterial regulatory helix-turn-helix protein, lysR family	-
Novel00120	66.3349	78.4319	658.178	715.121	72.3834	686.649	-3.24696	1.34368e-24	1.17098e-22	-	NZ_CP032618.1	4735341	4735636	-	296	-	-	-
Novel00121	3115.99	816.065	15148.8	11198.4	1966.03	13173.6	-2.74426	0.00162407	0.00781316	-	NZ_CP032618.1	4961171	4961517	+	347	-	-	-
Novel00123	501.876	611.582	1690.24	1953.03	556.729	1821.63	-1.71052	1.00244e-09	2.2204e-08	-	NZ_CP032618.1	5161173	5161707	-	535	-	PF11220:Protein of unknown function (DUF3015)	-
Novel00125	126.56	51.3542	305.796	416.387	88.9571	361.091	-2.01947	1.53805e-06	1.9375e-05	-	NZ_CP032618.1	5245856	5246132	+	277	-	-	-
Novel00127	68.0805	128.852	507.669	393.879	98.4665	450.774	-2.19611	4.3175e-09	8.72694e-08	-	NZ_CP032618.1	5330985	5331231	-	247	-	PF03922:OmpW family	-
Novel00128	48.8783	25.2103	209.04	520.739	37.0443	364.89	-3.29843	2.70181e-12	7.84853e-11	-	NZ_CP032618.1	5339676	5339923	+	248	-	PF11379:Protein of unknown function (DUF3182)	-
Novel00141	108.231	168.068	339.242	382.626	138.149	360.934	-1.38703	6.40948e-05	0.000534895	-	NZ_CP032618.1	5431227	5431414	-	188	-	-	-
Novel00145	214.715	454.718	131.397	142.206	334.717	136.801	1.28975	0.0011282	0.00581767	-	NZ_CP032618.1	5707538	5707859	+	322	-	PF00202:Aminotransferase class-III	-
Novel00146	452.124	864.618	256.821	271.112	658.371	263.966	1.31799	0.000200775	0.00141165	-	NZ_CP032618.1	5708171	5708904	+	734	-	PF00120:Glutamine synthetase, catalytic domain	-
Novel00147	263.594	440.713	136.175	127.883	352.153	132.029	1.41527	9.11414e-05	0.000723146	-	NZ_CP032618.1	5708992	5709434	+	443	-	PF00120:Glutamine synthetase, catalytic domain	-
Novel00148	516.714	811.397	247.265	218.935	664.055	233.1	1.51066	4.43899e-06	5.07477e-05	-	NZ_CP032618.1	5710692	5711396	-	705	-	PF00120:Glutamine synthetase, catalytic domain	-
Novel00149	332.547	592.908	183.955	154.482	462.727	169.219	1.45181	5.75268e-05	0.000489979	-	NZ_CP032618.1	5711476	5711859	-	384	-	PF00120:Glutamine synthetase, catalytic domain	-
Novel00150	89.0284	108.311	505.28	464.471	98.6695	484.875	-2.29752	9.96041e-13	3.07846e-11	-	NZ_CP032618.1	5863402	5863643	+	242	-	-	-
Novel00153	50.624	50.4205	255.626	282.365	50.5222	268.996	-2.41297	3.05504e-11	7.80798e-10	-	NZ_CP032618.1	5903910	5904010	+	101	-	-	-
sRNA00009	192.895	178.339	814.659	743.767	185.617	779.213	-2.06929	1.81041e-12	5.37662e-11	-	NZ_CP032618.1	391882	392129	-	248	-	-	-
sRNA00015	164.091	282.915	74.0599	80.822	223.503	77.4409	1.52754	0.000126488	0.00095649	-	NZ_CP032618.1	659519	659670	+	152	-	-	-
sRNA00019	48.0055	34.5474	140.953	306.919	41.2764	223.936	-2.44034	7.4537e-08	1.21174e-06	-	NZ_CP032618.1	703594	703762	-	169	-	-	-
sRNA00021	361.35	415.502	2335.28	2513.67	388.426	2424.47	-2.64223	3.03269e-22	2.12128e-20	-	NZ_CP032618.1	752236	752286	+	51	-	-	-
sRNA00024	162.346	197.947	1078.65	1054.78	180.146	1066.71	-2.56646	1.43109e-18	7.10998e-17	-	NZ_CP032618.1	751460	751957	-	498	-	-	-
sRNA00040	54.9881	20.5417	4.77806	6.13838	37.7649	5.45822	2.78613	0.000947567	0.00514532	-	NZ_CP032618.1	1128104	1128203	+	100	-	-	-
sRNA00061	8.72827	24.2765	56.1422	42.9686	16.5024	49.5554	-1.59036	0.01417	0.044434	-	NZ_CP032618.1	1752831	1752903	+	73	-	-	-
sRNA00062	22.6935	47.6194	100.339	91.0526	35.1564	95.6959	-1.44764	0.0035832	0.014789	-	NZ_CP032618.1	1754698	1754816	+	119	-	-	-
sRNA00063	33.1674	71.8959	254.432	196.428	52.5317	225.43	-2.10382	9.81494e-07	1.2757e-05	-	NZ_CP032618.1	1755625	1755697	+	73	-	-	-
sRNA00085	137.034	92.4376	35.8354	66.4991	114.736	51.1673	1.15936	0.0132565	0.04222	-	NZ_CP032618.1	2412071	2412130	+	60	-	-	-
sRNA00094	97.7566	114.847	281.906	279.296	106.302	280.601	-1.4009	3.52024e-05	0.000326425	-	NZ_CP032618.1	2814042	2814241	+	200	-	-	-
sRNA00098	9.6011	12.1383	29.8629	45.0148	10.8697	37.4388	-1.78929	0.0100839	0.0341007	-	NZ_CP032618.1	3061242	3061333	+	92	-	-	-
sRNA00099	25.312	12.1383	403.746	345.795	18.7251	374.771	-4.31491	8.85242e-25	7.97618e-23	-	NZ_CP032618.1	3117584	3117654	+	71	-	-	-
sRNA00100	6.10979	4.66857	40.6135	57.2915	5.38918	48.9525	-3.18227	1.35758e-05	0.000141231	-	NZ_CP032618.1	3150269	3150368	-	100	-	-	-
sRNA00102	81.1729	114.847	29.8629	18.4151	98.0098	24.139	2.02937	6.9476e-05	0.000575287	-	NZ_CP032618.1	3158952	3159018	+	67	-	-	-
sRNA00111	150.126	227.826	72.8654	87.9834	188.976	80.4244	1.22998	0.00175925	0.00831281	-	NZ_CP032618.1	3713596	3713645	-	50	-	-	-
sRNA00139	0	6.53599	17.9177	25.5766	3.268	21.7471	-2.75632	0.0119345	0.0387324	-	NZ_CP032618.1	4581595	4581650	+	56	-	-	-
sRNA00154	9.6011	7.4697	34.6409	35.8072	8.5354	35.2241	-2.04308	0.00479943	0.0187326	-	NZ_CP032618.1	5184685	5184738	+	54	-	-	-
sRNA00171	20.9478	12.1383	151.703	121.744	16.5431	136.724	-3.04081	5.25188e-10	1.18301e-08	-	NZ_CP032618.1	5615930	5616001	-	72	-	-	-
sRNA00183	224.317	274.512	539.921	569.846	249.414	554.883	-1.15418	0.000130879	0.000984088	-	NZ_CP032618.1	5794992	5795115	-	124	-	-	-
