# Supplementary material for: Genes Involved in Biofilm Matrix Formation of the Food Spoiler Pseudomonas fluorescens PF07
Source: Front Microbiol. 2022 Jun 6;13:881043. doi: 10.3389/fmicb.2022.881043 (PMC9207406; doi:10.3389/fmicb.2022.881043)
Supplement: Supplementary file 6 [file Table_6.XLSX]

## Sheet: PF_rpoNvsPF_WT_deg_all
Supplementary Table S6 The detailed data of DEGs in the rpoN mutant compared to PF07.
gene_id	PF07_rpoN_1	PF07_WT_1	PF07_WT_2	PF07_rpoN	PF07_WT	log2FoldChange	pvalue	padj	gene_name	gene_chr	gene_start	gene_end	gene_strand	gene_length	gene_biotype	gene_description	tf_family
D7M10_RS00150	641.201	1514.87	1341.49	641.201	1428.18	-1.1553	0.00113912	0.0300097	D7M10_RS00150	NZ_CP032618.1	32702	33667	+	966	protein_coding	2-dehydro-3-deoxygalactonokinase && PF05035:2-keto-3-deoxy-galactonokinase	-
D7M10_RS00155	943.863	3004.5	2530.3	943.863	2767.4	-1.55186	8.6792e-06	0.0004573	D7M10_RS00155	NZ_CP032618.1	33669	34289	+	621	protein_coding	2-dehydro-3-deoxy-6-phosphogalactonate aldolase && PF01081:KDPG and KHG aldolase	-
D7M10_RS00160	1089.21	3590.46	3317.08	1089.21	3453.77	-1.66488	9.9668e-07	6.93938e-05	dgoD	NZ_CP032618.1	34336	35484	+	1149	protein_coding	galactonate dehydratase && PF13378:Enolase C-terminal domain-like|PF02746:Mandelate racemase / muconate lactonizing enzyme, N-terminal domain	MR_MLE_N
D7M10_RS00165	341.299	1024.64	1332.33	341.299	1178.49	-1.78789	2.09703e-06	0.000136272	D7M10_RS00165	NZ_CP032618.1	35635	36951	+	1317	protein_coding	MFS transporter && PF07690:Major Facilitator Superfamily	MFS_1
D7M10_RS00285	1087.37	3505.25	3355.76	1087.37	3430.5	-1.65757	1.02119e-06	6.98529e-05	coxB	NZ_CP032618.1	57514	58641	+	1128	protein_coding	cytochrome c oxidase subunit II && PF00116:Cytochrome C oxidase subunit II, periplasmic domain|PF02790:Cytochrome C oxidase subunit II, transmembrane domain|PF13442:Cytochrome C oxidase, cbb3-type, subunit III	-
D7M10_RS00290	630.162	2928.75	3376.11	630.162	3152.43	-2.32269	2.24409e-11	3.12489e-09	ctaD	NZ_CP032618.1	58700	60289	+	1590	protein_coding	cytochrome c oxidase subunit I && PF00115:Cytochrome C and Quinol oxidase polypeptide I	-
D7M10_RS00295	185.829	960.471	1099.25	185.829	1029.86	-2.47044	4.88547e-11	6.38752e-09	D7M10_RS00295	NZ_CP032618.1	60410	60961	+	552	protein_coding	cytochrome c oxidase assembly protein && PF04442:Cytochrome c oxidase assembly protein CtaG/Cox11	-
D7M10_RS00300	379.017	1685.3	2432.59	379.017	2058.94	-2.44162	1.5767e-10	1.92111e-08	D7M10_RS00300	NZ_CP032618.1	60996	61883	+	888	protein_coding	cytochrome c oxidase subunit 3 && PF00510:Cytochrome c oxidase subunit III	-
D7M10_RS00310	275.983	760.592	843.774	275.983	802.183	-1.53939	4.02072e-05	0.00178145	D7M10_RS00310	NZ_CP032618.1	62177	62917	+	741	protein_coding	SURF1 family protein && PF02104:SURF1 family	-
D7M10_RS00315	263.104	651.185	835.631	263.104	743.408	-1.49861	0.000119152	0.00464575	D7M10_RS00315	NZ_CP032618.1	62883	63476	+	594	protein_coding	hypothetical protein && -	-
D7M10_RS00320	435.134	904.715	1184.74	435.134	1044.73	-1.26367	0.000820736	0.023022	D7M10_RS00320	NZ_CP032618.1	63487	64566	+	1080	protein_coding	heme A synthase && PF02628:Cytochrome oxidase assembly protein	-
D7M10_RS00445	4.59972	2902.45	194.404	4.59972	1548.43	-8.395	0.000434215	0.0137643	D7M10_RS00445	NZ_CP032618.1	90033	90197	+	165	protein_coding	DUF1328 domain-containing protein && -	-
D7M10_RS00560	1375.32	34654.8	26912.2	1375.32	30783.5	-4.48432	4.96507e-38	2.15098e-35	D7M10_RS00560	NZ_CP032618.1	114594	115775	+	1182	protein_coding	acyl-CoA dehydrogenase && PF02770:Acyl-CoA dehydrogenase, middle domain|PF00441:Acyl-CoA dehydrogenase, C-terminal domain|PF02771:Acyl-CoA dehydrogenase, N-terminal domain	-
D7M10_RS00565	1218.93	31246.3	30372.8	1218.93	30809.6	-4.6597	5.14103e-45	2.86356e-42	D7M10_RS00565	NZ_CP032618.1	115789	117009	+	1221	protein_coding	CoA transferase && PF02515:CoA-transferase family III	CoA_transf_3
D7M10_RS00745	338.54	1189.81	938.431	338.54	1064.12	-1.6522	1.12222e-05	0.000575726	D7M10_RS00745	NZ_CP032618.1	176355	176987	+	633	protein_coding	hypothetical protein && -	-
D7M10_RS00805	1365.2	545.985	450.895	1365.2	498.44	1.45372	7.99317e-05	0.00324639	D7M10_RS00805	NZ_CP032618.1	190978	192609	+	1632	protein_coding	VWA domain-containing protein && PF12034:Domain of unknown function (DUF3520)|PF13519:von Willebrand factor type A domain|PF12450:von Willebrand factor	-
D7M10_RS01300	110.393	653.289	837.667	110.393	745.478	-2.7556	1.00919e-11	1.57394e-09	D7M10_RS01300	NZ_CP032618.1	297097	297387	-	291	protein_coding	DUF3077 domain-containing protein && -	-
D7M10_RS01570	2002.72	689.057	587.283	2002.72	638.17	1.65002	3.94716e-06	0.000229701	D7M10_RS01570	NZ_CP032618.1	353925	355289	-	1365	protein_coding	formimidoylglutamate deiminase && PF01979:Amidohydrolase family	Amidohydro_1
D7M10_RS02565	894.186	3009.76	3349.65	894.186	3179.7	-1.83026	9.63982e-08	8.35237e-06	D7M10_RS02565	NZ_CP032618.1	586438	587574	+	1137	protein_coding	branched-chain amino acid ABC transporter substrate-binding protein && PF13458:Periplasmic binding protein	-
D7M10_RS02575	91.9944	237.751	267.687	91.9944	252.719	-1.45801	0.00137078	0.0345655	D7M10_RS02575	NZ_CP032618.1	587797	588711	+	915	protein_coding	branched-chain amino acid ABC transporter permease && PF02653:Branched-chain amino acid transport system / permease component	BPD_transp_2
D7M10_RS02580	259.424	530.205	750.134	259.424	640.17	-1.30327	0.00132453	0.0341226	livM	NZ_CP032618.1	588714	589991	+	1278	protein_coding	high-affinity branched-chain amino acid ABC transporter permease LivM && PF02653:Branched-chain amino acid transport system / permease component|PF11862:Domain of unknown function (DUF3382)	BPD_transp_2
D7M10_RS02585	123.273	368.198	444.788	123.273	406.493	-1.72149	4.5037e-05	0.00197303	D7M10_RS02585	NZ_CP032618.1	589988	590863	+	876	protein_coding	ATP-binding cassette domain-containing protein && PF12399:Branched-chain amino acid ATP-binding cassette transporter|PF00005:ABC transporter	ABC_tran
D7M10_RS02650	58.8764	649.081	296.186	58.8764	472.633	-3.00471	8.96199e-09	8.95969e-07	D7M10_RS02650	NZ_CP032618.1	602691	603221	-	531	protein_coding	bacterioferritin && PF00210:Ferritin-like domain	Ferritin
D7M10_RS02660	294.382	743.76	631.049	294.382	687.405	-1.22341	0.00137411	0.0345655	D7M10_RS02660	NZ_CP032618.1	604284	605156	-	873	protein_coding	DMT family transporter && PF00892:EamA-like transporter family	DUF6
D7M10_RS03785	7.35955	10242.2	517.053	7.35955	5379.64	-9.51363	0.000135112	0.0052151	D7M10_RS03785	NZ_CP032618.1	868717	869064	+	348	protein_coding	BON domain-containing protein && PF04972:BON domain	BON
D7M10_RS04700	716.637	1404.41	1781.19	716.637	1592.8	-1.1523	0.0015054	0.0376253	D7M10_RS04700	NZ_CP032618.1	1053560	1056100	+	2541	protein_coding	helix-turn-helix transcriptional regulator && PF00196:Bacterial regulatory proteins, luxR family	GerE
D7M10_RS04960	400.176	1202.43	809.168	400.176	1005.8	-1.32954	0.000806803	0.0229615	D7M10_RS04960	NZ_CP032618.1	1112182	1113210	+	1029	protein_coding	amino acid ABC transporter substrate-binding protein && PF00497:Bacterial extracellular solute-binding proteins, family 3	-
D7M10_RS06565	927.304	2627.88	2752.19	927.304	2690.04	-1.53652	6.98036e-06	0.00038333	D7M10_RS06565	NZ_CP032618.1	1426483	1427610	-	1128	protein_coding	branched-chain amino acid ABC transporter substrate-binding protein && PF13458:Periplasmic binding protein	-
D7M10_RS08035	1180.29	4267.94	3508.43	1180.29	3888.19	-1.71994	7.63178e-07	5.6144e-05	D7M10_RS08035	NZ_CP032618.1	1733488	1733769	-	282	protein_coding	hypothetical protein && -	-
D7M10_RS08075	146.271	1417.04	863.112	146.271	1140.07	-2.96231	2.51195e-12	4.45186e-10	D7M10_RS08075	NZ_CP032618.1	1741256	1741996	+	741	protein_coding	flagellar basal body rod protein FlgF && PF00460:Flagella basal body rod protein|PF06429:Flagellar basal body rod FlgEFG protein C-terminal	-
D7M10_RS08080	134.312	929.963	632.067	134.312	781.015	-2.53965	1.07967e-09	1.13774e-07	flgG	NZ_CP032618.1	1742064	1742849	+	786	protein_coding	flagellar basal-body rod protein FlgG && PF00460:Flagella basal body rod protein|PF06429:Flagellar basal body rod FlgEFG protein C-terminal	-
D7M10_RS08085	118.673	631.197	420.36	118.673	525.778	-2.1473	8.24673e-07	5.95444e-05	flgH	NZ_CP032618.1	1742902	1743597	+	696	protein_coding	flagellar basal body L-ring protein FlgH && PF02107:Flagellar L-ring protein	-
D7M10_RS08105	171.11	502.853	457.002	171.11	479.928	-1.48785	0.000206223	0.00758552	D7M10_RS08105	NZ_CP032618.1	1748030	1749649	+	1620	protein_coding	flagellar hook-associated protein 3 && PF00669:Bacterial flagellin N-terminal helical region	-
D7M10_RS08115	39.5576	1527.5	828.506	39.5576	1178	-4.89614	3.10113e-24	1.00761e-21	D7M10_RS08115	NZ_CP032618.1	1751133	1752830	+	1698	protein_coding	flagellin && PF00669:Bacterial flagellin N-terminal helical region|PF00700:Bacterial flagellin C-terminal helical region|PF07196:Flagellin hook IN motif	-
D7M10_RS08120	60.7163	447.098	273.794	60.7163	360.446	-2.56938	1.18669e-07	9.44263e-06	D7M10_RS08120	NZ_CP032618.1	1752905	1753249	+	345	protein_coding	flagellar protein FlaG && PF03646:FlaG protein	-
D7M10_RS08125	107.633	958.367	598.479	107.633	778.423	-2.8543	4.91473e-11	6.38752e-09	fliD	NZ_CP032618.1	1753333	1754697	+	1365	protein_coding	flagellar filament capping protein FliD && PF07195:Flagellar hook-associated protein 2 C-terminus|PF07196:Flagellin hook IN motif|PF02465:Flagellar hook-associated protein 2 N-terminus	-
D7M10_RS08130	58.8764	605.949	291.097	58.8764	448.523	-2.92917	1.3346e-08	1.25299e-06	fliS	NZ_CP032618.1	1754826	1755215	+	390	protein_coding	flagellar export chaperone FliS && PF02561:Flagellar protein FliS	-
D7M10_RS08135	121.433	558.609	234.099	121.433	396.354	-1.70634	0.00119256	0.0309987	D7M10_RS08135	NZ_CP032618.1	1755241	1755537	+	297	protein_coding	flagellar assembly protein FliT && -	-
D7M10_RS08215	74.5155	253.531	204.582	74.5155	229.056	-1.61992	0.000672238	0.0197072	fliM	NZ_CP032618.1	1771417	1772385	+	969	protein_coding	flagellar motor switch protein FliM && PF02154:Flagellar motor switch protein FliM|PF01052:Type III flagellar switch regulator (C-ring) FliN C-term	-
D7M10_RS08220	59.7964	285.091	211.707	59.7964	248.399	-2.05431	2.37017e-05	0.00111341	fliN	NZ_CP032618.1	1772429	1772896	+	468	protein_coding	flagellar motor switch protein FliN && PF01052:Type III flagellar switch regulator (C-ring) FliN C-term	-
D7M10_RS08260	327.5	1286.59	642.245	327.5	964.417	-1.55803	0.000577645	0.0175956	flhF	NZ_CP032618.1	1778966	1780282	+	1317	protein_coding	flagellar biosynthesis protein FlhF && PF00448:SRP54-type protein, GTPase domain	-
D7M10_RS08285	557.486	1571.68	1232.58	557.486	1402.13	-1.33056	0.000291451	0.0096745	D7M10_RS08285	NZ_CP032618.1	1783315	1785525	+	2211	protein_coding	chemotaxis protein CheA && PF01627:Hpt domain|PF02518:Histidine kinase-, DNA gyrase B-, and HSP90-like ATPase|PF02895:Signal transducing histidine kinase, homodimeric domain|PF01584:CheW-like domain	Hpt
D7M10_RS08315	79.1152	388.186	280.919	79.1152	334.552	-2.08001	5.69514e-06	0.000326549	D7M10_RS08315	NZ_CP032618.1	1790194	1790676	+	483	protein_coding	chemotaxis protein CheW && PF01584:CheW-like domain	-
D7M10_RS08585	1310.92	7026.27	5115.57	1310.92	6070.92	-2.21132	8.53491e-10	9.24379e-08	D7M10_RS08585	NZ_CP032618.1	1838487	1840145	+	1659	protein_coding	cation acetate symporter && PF00474:Sodium:solute symporter family	-
D7M10_RS08635	2104.83	867.896	1002.55	2104.83	935.225	1.17027	0.000893472	0.0245327	sucD	NZ_CP032618.1	1852805	1853686	+	882	protein_coding	succinate--CoA ligase subunit alpha && PF02629:CoA binding domain|PF00549:CoA-ligase	CoA_binding
D7M10_RS08830	4235.42	1928.31	1928.77	4235.42	1928.54	1.135	0.000758277	0.0217391	D7M10_RS08830	NZ_CP032618.1	1890737	1892476	-	1740	protein_coding	dipeptidase && PF01546:Peptidase family M20/M25/M40	Peptidase_M20
D7M10_RS10025	2615.4	1019.38	843.774	2615.4	931.578	1.48934	2.58813e-05	0.00120133	D7M10_RS10025	NZ_CP032618.1	2148892	2152314	+	3423	protein_coding	hypothetical protein && -	-
D7M10_RS10425	6885.78	3230.68	2551.68	6885.78	2891.18	1.25199	0.000326765	0.0107064	D7M10_RS10425	NZ_CP032618.1	2250578	2256370	+	5793	protein_coding	amino acid adenylation domain-containing protein && PF13193:AMP-binding enzyme C-terminal domain|PF00501:AMP-binding enzyme|PF00668:Condensation domain|PF02668:Taurine catabolism dioxygenase TauD, TfdA family|PF00550:Phosphopantetheine attachment site|PF13745:HxxPF-repeated domain	AMP-binding
D7M10_RS10430	8729.35	3218.05	2878.4	8729.35	3048.23	1.51792	6.33656e-06	0.000352946	D7M10_RS10430	NZ_CP032618.1	2256367	2259534	+	3168	protein_coding	non-ribosomal peptide synthetase && PF00501:AMP-binding enzyme|PF00550:Phosphopantetheine attachment site|PF13193:AMP-binding enzyme C-terminal domain|PF00668:Condensation domain	AMP-binding
D7M10_RS10465	4705.52	2101.89	1774.06	4705.52	1937.97	1.27983	0.000201441	0.00748019	D7M10_RS10465	NZ_CP032618.1	2270314	2278899	-	8586	protein_coding	amino acid adenylation domain-containing protein && PF13745:HxxPF-repeated domain|PF00668:Condensation domain|PF00501:AMP-binding enzyme|PF00975:Thioesterase domain|PF13193:AMP-binding enzyme C-terminal domain|PF00550:Phosphopantetheine attachment site	AMP-binding
D7M10_RS10970	528.048	1784.18	1019.86	528.048	1402.02	-1.40868	0.000731478	0.0211262	D7M10_RS10970	NZ_CP032618.1	2408438	2409259	-	822	protein_coding	hypothetical protein && -	-
D7M10_RS10975	785.632	2574.23	1438.18	785.632	2006.21	-1.35248	0.0011204	0.0297172	D7M10_RS10975	NZ_CP032618.1	2409256	2410854	-	1599	protein_coding	hypothetical protein && -	-
D7M10_RS10980	3146.21	11951.7	6197.51	3146.21	9074.61	-1.52821	0.000262768	0.00926208	D7M10_RS10980	NZ_CP032618.1	2410923	2412656	-	1734	protein_coding	hypothetical protein && -	-
D7M10_RS11220	127.872	484.97	393.897	127.872	439.433	-1.78083	2.10775e-05	0.00100221	D7M10_RS11220	NZ_CP032618.1	2461737	2462114	+	378	protein_coding	type 1 fimbrial protein && -	-
D7M10_RS11565	3654.94	84.1596	98.7286	3654.94	91.4441	5.32039	6.57635e-47	5.12824e-44	D7M10_RS11565	NZ_CP032618.1	2545090	2545668	-	579	protein_coding	autoinducer synthesis protein RhlI	Autoind_synth
D7M10_RS11570	2592.4	74.6916	80.4079	2592.4	77.5497	5.06281	3.1332e-41	1.52704e-38	D7M10_RS11570	NZ_CP032618.1	2545696	2546421	-	726	protein_coding	transcriptional regulator RhlR	Autoind_bind
D7M10_RS11575	11071.5	167.267	167.94	11071.5	167.604	6.04565	1.67578e-68	2.17795e-65	D7M10_RS11575	NZ_CP032618.1	2546541	2547812	-	1272	protein_coding	rhamnosyltransferase chain B, RhlB	UDPGT
D7M10_RS11580	13233.4	100.991	122.139	13233.4	111.565	6.88971	4.21385e-83	8.2149e-80	D7M10_RS11580	NZ_CP032618.1	2547838	2548731	-	894	protein_coding	rhamnosyltransferase chain A, RhlA	-
D7M10_RS12605	319.221	1742.1	1090.09	319.221	1416.09	-2.14921	1.09926e-07	9.31741e-06	D7M10_RS12605	NZ_CP032618.1	2734489	2735898	+	1410	protein_coding	NAD(P)/FAD-dependent oxidoreductase && PF01266:FAD dependent oxidoreductase|PF04324:BFD-like [2Fe-2S] binding domain	DAO
D7M10_RS12610	466.412	1649.53	1121.64	466.412	1385.58	-1.57075	5.23314e-05	0.00219398	D7M10_RS12610	NZ_CP032618.1	2735885	2737123	+	1239	protein_coding	NAD(P)/FAD-dependent oxidoreductase && PF07992:Pyridine nucleotide-disulphide oxidoreductase	Pyr_redox_2
D7M10_RS12615	634.762	1829.42	1294.67	634.762	1562.04	-1.29909	0.000595756	0.0178681	D7M10_RS12615	NZ_CP032618.1	2737149	2738564	+	1416	protein_coding	glycerol kinase && PF02782:FGGY family of carbohydrate kinases, C-terminal domain|PF00370:FGGY family of carbohydrate kinases, N-terminal domain	FGGY_N
D7M10_RS13520	471.931	1104.59	1126.73	471.931	1115.66	-1.24126	0.000530889	0.0164281	D7M10_RS13520	NZ_CP032618.1	2924785	2926161	+	1377	protein_coding	Rieske 2Fe-2S domain-containing protein && PF00848:Ring hydroxylating alpha subunit (catalytic domain)|PF00355:Rieske [2Fe-2S] domain	-
D7M10_RS13685	893.266	406.07	372.523	893.266	389.296	1.19828	0.0013517	0.0344464	D7M10_RS13685	NZ_CP032618.1	2957645	2959054	+	1410	protein_coding	hypothetical protein && -	-
D7M10_RS13750	11197.6	3189.65	2635.14	11197.6	2912.39	1.94293	1.34972e-08	1.25299e-06	D7M10_RS13750	NZ_CP032618.1	2974264	2975712	+	1449	protein_coding	serralysin family metalloprotease && PF00413:Matrixin|PF08548:Peptidase M10 serralysin C terminal	-
D7M10_RS13855	169.27	560.713	343.006	169.27	451.859	-1.41634	0.00153191	0.0380442	D7M10_RS13855	NZ_CP032618.1	3003109	3003579	+	471	protein_coding	hypothetical protein && PF12681:Glyoxalase-like domain	-
D7M10_RS13975	1789.29	203.035	326.721	1789.29	264.878	2.75559	1.22702e-11	1.77191e-09	D7M10_RS13975	NZ_CP032618.1	3024981	3025583	+	603	protein_coding	type 1 fimbrial protein && PF00419:Fimbrial protein	-
D7M10_RS14245	142.591	504.957	421.378	142.591	463.168	-1.69956	3.63157e-05	0.00162753	D7M10_RS14245	NZ_CP032618.1	3103501	3104811	+	1311	protein_coding	sugar ABC transporter substrate-binding protein && PF01547:Bacterial extracellular solute-binding protein	SBP_bac_1
D7M10_RS14385	786.552	290.351	201.529	786.552	245.94	1.67756	4.5838e-05	0.0019858	D7M10_RS14385	NZ_CP032618.1	3134729	3136720	-	1992	protein_coding	hypothetical protein && -	-
D7M10_RS14455	98.434	580.701	322.649	98.434	451.675	-2.19783	3.68972e-06	0.000217973	D7M10_RS14455	NZ_CP032618.1	3150392	3150661	-	270	protein_coding	PepSY domain-containing protein && -	-
D7M10_RS14465	75.4354	657.497	1126.73	75.4354	892.112	-3.56404	2.64343e-15	5.15336e-13	D7M10_RS14465	NZ_CP032618.1	3152156	3152617	+	462	protein_coding	FapA	-
D7M10_RS14470	21.1587	316.65	494.661	21.1587	405.656	-4.26114	1.39457e-15	3.02079e-13	D7M10_RS14470	NZ_CP032618.1	3152614	3153168	+	555	protein_coding	FapB	-
D7M10_RS14475	22.0787	19560.8	27863.9	22.0787	23712.3	-10.0688	1.13731e-103	4.43438e-100	D7M10_RS14475	NZ_CP032618.1	3153237	3153992	+	756	protein_coding	FapC	-
D7M10_RS14480	35.8778	2577.39	4495.72	35.8778	3536.55	-6.62314	4.80407e-46	3.12184e-43	D7M10_RS14480	NZ_CP032618.1	3154058	3154738	+	681	protein_coding	FapD	-
D7M10_RS14485	81.875	1370.75	2648.37	81.875	2009.56	-4.61738	3.63158e-24	1.0892e-21	D7M10_RS14485	NZ_CP032618.1	3154776	3155522	+	747	protein_coding	FapE	-
D7M10_RS15160	103.954	1045.68	618.835	103.954	832.259	-3.00096	1.12293e-11	1.68396e-09	D7M10_RS15160	NZ_CP032618.1	3314963	3315715	-	753	protein_coding	outer membrane beta-barrel protein && PF13505:Outer membrane protein beta-barrel domain	-
D7M10_RS15650	92.9144	658.549	615.782	92.9144	637.165	-2.77767	5.21331e-12	8.83769e-10	D7M10_RS15650	NZ_CP032618.1	3422787	3423782	+	996	protein_coding	TRAP transporter substrate-binding protein && PF03480:Bacterial extracellular solute-binding protein, family 7	-
D7M10_RS15660	111.313	360.834	496.697	111.313	428.765	-1.94572	7.61663e-06	0.000412461	D7M10_RS15660	NZ_CP032618.1	3424477	3425760	+	1284	protein_coding	TRAP transporter large permease && PF06808:Tripartite ATP-independent periplasmic transporter, DctM component	-
D7M10_RS16345	210.667	2183.94	2217.83	210.667	2200.89	-3.38505	1.5744e-21	4.38471e-19	D7M10_RS16345	NZ_CP032618.1	3575305	3577047	-	1743	protein_coding	carbohydrate ABC transporter substrate-binding protein && PF13416:Bacterial extracellular solute-binding protein	-
D7M10_RS16370	89.2346	287.195	265.651	89.2346	276.423	-1.63114	0.000278013	0.00959268	D7M10_RS16370	NZ_CP032618.1	3580140	3581234	-	1095	protein_coding	ABC transporter ATP-binding protein && PF00005:ABC transporter	ABC_tran
D7M10_RS16725	382.697	996.239	1085	382.697	1040.62	-1.44319	7.20611e-05	0.002989	D7M10_RS16725	NZ_CP032618.1	3665229	3666509	-	1281	protein_coding	Zn-dependent hydrolase && PF01546:Peptidase family M20/M25/M40	Peptidase_M20
D7M10_RS16740	551.047	1417.04	1428	551.047	1422.52	-1.3682	0.000103513	0.00407673	D7M10_RS16740	NZ_CP032618.1	3670311	3671678	+	1368	protein_coding	NAD(P)-dependent oxidoreductase && PF07992:Pyridine nucleotide-disulphide oxidoreductase|PF14691:Dihydroprymidine dehydrogenase domain II, 4Fe-4S cluster	Pyr_redox_2
D7M10_RS16745	293.462	953.107	954.716	293.462	953.912	-1.70068	3.55593e-06	0.000213301	preA	NZ_CP032618.1	3671679	3672953	+	1275	protein_coding	NAD-dependent dihydropyrimidine dehydrogenase subunit PreA && PF01180:Dihydroorotate dehydrogenase|PF14697:4Fe-4S dicluster domain	DHO_dh
D7M10_RS16815	185.829	684.849	680.922	185.829	682.885	-1.87767	9.79297e-07	6.93938e-05	D7M10_RS16815	NZ_CP032618.1	3686592	3688112	-	1521	protein_coding	aldehyde dehydrogenase && PF00171:Aldehyde dehydrogenase family	Aldedh
D7M10_RS16825	162.83	635.405	515.017	162.83	575.211	-1.82063	5.95201e-06	0.000336332	D7M10_RS16825	NZ_CP032618.1	3689062	3689817	-	756	protein_coding	quinoprotein dehydrogenase-associated SoxYZ-like carrier && PF13501:Sulfur oxidation protein SoxY|PF08770:Sulphur oxidation protein SoxZ	-
D7M10_RS16830	142.591	719.564	550.641	142.591	635.103	-2.155	1.17629e-07	9.44263e-06	pedF	NZ_CP032618.1	3689821	3690282	-	462	protein_coding	cytochrome c-550 PedF && PF13442:Cytochrome C oxidase, cbb3-type, subunit III	-
D7M10_RS16835	634.762	3321.15	3093.16	634.762	3207.15	-2.337	9.41505e-12	1.52955e-09	D7M10_RS16835	NZ_CP032618.1	3690537	3692429	+	1893	protein_coding	PQQ-dependent dehydrogenase%2C methanol/ethanol family && PF01011:PQQ enzyme repeat|PF13360:PQQ-like domain	-
D7M10_RS16845	160.07	644.873	470.233	160.07	557.553	-1.80027	1.43391e-05	0.000716772	D7M10_RS16845	NZ_CP032618.1	3693207	3693833	-	627	protein_coding	response regulator transcription factor && PF00196:Bacterial regulatory proteins, luxR family|PF00072:Response regulator receiver domain	Response_reg
D7M10_RS16855	84.6349	278.779	251.402	84.6349	265.09	-1.64708	0.000289163	0.0096745	D7M10_RS16855	NZ_CP032618.1	3694691	3695356	+	666	protein_coding	response regulator transcription factor && PF00196:Bacterial regulatory proteins, luxR family|PF00072:Response regulator receiver domain	Response_reg
D7M10_RS16915	1759.85	3813.48	3746.6	1759.85	3780.04	-1.10295	0.00104584	0.02826	D7M10_RS16915	NZ_CP032618.1	3709154	3710389	+	1236	protein_coding	3-methyl-2-oxobutanoate dehydrogenase (2-methylpropanoyl-transferring) subunit alpha && PF00676:Dehydrogenase E1 component|PF12573:2-oxoisovalerate dehydrogenase E1 alpha subunit N terminal	-
D7M10_RS16920	1606.22	3900.8	4117.09	1606.22	4008.94	-1.31955	9.06697e-05	0.00360736	D7M10_RS16920	NZ_CP032618.1	3710391	3711449	+	1059	protein_coding	alpha-ketoacid dehydrogenase subunit beta && PF02780:Transketolase, C-terminal domain|PF02779:Transketolase, pyrimidine binding domain	-
D7M10_RS16925	1762.61	4865.48	5074.86	1762.61	4970.17	-1.49558	8.20722e-06	0.000438355	D7M10_RS16925	NZ_CP032618.1	3711450	3712715	+	1266	protein_coding	2-oxo acid dehydrogenase subunit E2 && PF02817:e3 binding domain|PF00198:2-oxoacid dehydrogenases acyltransferase (catalytic domain)|PF00364:Biotin-requiring enzyme	Biotin_lipoyl
D7M10_RS16930	1771.81	4220.6	4648.39	1771.81	4434.5	-1.32355	9.03731e-05	0.00360736	lpdA	NZ_CP032618.1	3712720	3714099	+	1380	protein_coding	dihydrolipoyl dehydrogenase && PF07992:Pyridine nucleotide-disulphide oxidoreductase|PF02852:Pyridine nucleotide-disulphide oxidoreductase, dimerisation domain	Pyr_redox_2
D7M10_RS17110	910.745	379.77	363.362	910.745	371.566	1.29346	0.000528609	0.0164281	D7M10_RS17110	NZ_CP032618.1	3751007	3751666	+	660	protein_coding	CoA transferase subunit B && PF01144:Coenzyme A transferase	-
D7M10_RS17260	348.659	1064.62	1202.05	348.659	1133.33	-1.70072	3.09576e-06	0.000191593	D7M10_RS17260	NZ_CP032618.1	3783056	3784009	-	954	protein_coding	TAXI family TRAP transporter solute-binding subunit && PF16868:NMT1-like family	-
D7M10_RS17675	884.986	2809.88	3107.41	884.986	2958.64	-1.74122	3.98509e-07	3.04664e-05	D7M10_RS17675	NZ_CP032618.1	3877495	3878733	+	1239	protein_coding	methionine gamma-lyase && PF01053:Cys/Met metabolism PLP-dependent enzyme	Cys_Met_Meta_PP
D7M10_RS17805	131.552	382.926	717.564	131.552	550.245	-2.06465	1.01493e-05	0.000527628	D7M10_RS17805	NZ_CP032618.1	3902588	3902905	-	318	protein_coding	hypothetical protein && -	-
D7M10_RS18815	58.8764	637.509	1909.43	58.8764	1273.47	-4.43495	0.000340549	0.011065	D7M10_RS18815	NZ_CP032618.1	4111072	4111960	-	889	protein_coding	DMT family transporter && PF00892:EamA-like transporter family	DUF6
D7M10_RS18820	41.3975	1721.06	5290.63	41.3975	3505.85	-6.40408	3.72434e-07	2.90424e-05	D7M10_RS18820	NZ_CP032618.1	4111980	4112969	-	990	protein_coding	hypothetical protein && PF13640:2OG-Fe(II) oxygenase superfamily	-
D7M10_RS18825	30.3582	1283.43	3731.33	30.3582	2507.38	-6.36796	1.18622e-07	9.44263e-06	D7M10_RS18825	NZ_CP032618.1	4112982	4113497	-	516	protein_coding	hypothetical protein && -	-
D7M10_RS18830	27.5983	1065.67	2528.27	27.5983	1796.97	-6.02492	7.238e-29	2.56554e-26	D7M10_RS18830	NZ_CP032618.1	4113508	4113975	-	468	protein_coding	hypothetical protein && -	-
D7M10_RS19385	1570.35	644.873	572.015	1570.35	608.444	1.36794	0.00013643	0.0052151	D7M10_RS19385	NZ_CP032618.1	4226965	4232448	+	5484	protein_coding	methyltransferase domain-containing protein && PF12996:DUF based on E. rectale Gene description (DUF3880)|PF13524:Glycosyl transferases group 1|PF12847:Methyltransferase domain	-
D7M10_RS19650	73506.3	34531.7	21011.9	73506.3	27771.8	1.40425	0.000263681	0.00926208	D7M10_RS19650	NZ_CP032618.1	4296039	4296254	+	216	protein_coding	ribosome modulation factor && -	-
D7M10_RS19970	442.493	1028.85	1054.46	442.493	1041.66	-1.23516	0.000609134	0.0181299	D7M10_RS19970	NZ_CP032618.1	4365743	4366084	-	342	protein_coding	ribonuclease E inhibitor RraB && PF06877:Regulator of ribonuclease activity B	-
D7M10_RS20055	89.2346	716.408	298.222	89.2346	507.315	-2.50697	1.8054e-06	0.000119309	D7M10_RS20055	NZ_CP032618.1	4381058	4381396	+	339	protein_coding	hypothetical protein && -	-
D7M10_RS20060	73.5955	468.138	204.582	73.5955	336.36	-2.19198	4.78277e-05	0.00204923	D7M10_RS20060	NZ_CP032618.1	4381450	4381710	+	261	protein_coding	hypothetical protein && -	-
D7M10_RS20365	71.7557	951.003	705.35	71.7557	828.177	-3.52868	3.93622e-17	9.59207e-15	D7M10_RS20365	NZ_CP032618.1	4442099	4443418	-	1320	protein_coding	flagellar hook protein FlgE && PF07559:Flagellar basal body protein FlaE|PF00460:Flagella basal body rod protein|PF06429:Flagellar basal body rod FlgEFG protein C-terminal	-
D7M10_RS20370	55.1967	427.11	291.097	55.1967	359.103	-2.70154	1.23681e-08	1.20558e-06	flgD	NZ_CP032618.1	4443450	4444181	-	732	protein_coding	flagellar hook assembly protein FlgD && PF13861:FlgD Tudor-like domain|PF03963:Flagellar hook capping protein - N-terminal region|PF13860:FlgD Ig-like domain	-
D7M10_RS20375	30.3582	393.446	191.35	30.3582	292.398	-3.26743	7.81796e-09	8.02164e-07	flgC	NZ_CP032618.1	4444198	4444641	-	444	protein_coding	flagellar basal body rod protein FlgC && PF00460:Flagella basal body rod protein|PF06429:Flagellar basal body rod FlgEFG protein C-terminal	-
D7M10_RS20520	1334.84	600.689	368.451	1334.84	484.57	1.46211	0.000351295	0.0113198	D7M10_RS20520	NZ_CP032618.1	4470213	4470722	+	510	protein_coding	6%2C7-dimethyl-8-ribityllumazine synthase && PF00885:6,7-dimethyl-8-ribityllumazine synthase	-
D7M10_RS20585	1275.96	450.254	373.54	1275.96	411.897	1.63135	1.1583e-05	0.000586519	D7M10_RS20585	NZ_CP032618.1	4483545	4484330	-	786	protein_coding	ABC transporter substrate-binding protein && PF00497:Bacterial extracellular solute-binding proteins, family 3	-
D7M10_RS20590	1827.01	10046.6	9250.98	1827.01	9648.76	-2.40086	6.65708e-13	1.236e-10	acs	NZ_CP032618.1	4484914	4486869	-	1956	protein_coding	acetate--CoA ligase && PF16177:Acetyl-coenzyme A synthetase N-terminus|PF00501:AMP-binding enzyme|PF13193:AMP-binding enzyme C-terminal domain	AMP-binding
D7M10_RS21100	2277.78	1079.35	794.918	2277.78	937.132	1.28139	0.000509251	0.0160127	arcC	NZ_CP032618.1	4580665	4581594	+	930	protein_coding	carbamate kinase && PF00696:Amino acid kinase family	AA_kinase
D7M10_RS21285	1341.28	4110.14	3964.41	1341.28	4037.28	-1.58977	2.41531e-06	0.000154382	D7M10_RS21285	NZ_CP032618.1	4617995	4619290	+	1296	protein_coding	OprD family porin && PF03573:outer membrane porin, OprD family	-
D7M10_RS22445	139.832	1364.44	1667.19	139.832	1515.81	-3.43837	8.50213e-20	2.20999e-17	D7M10_RS22445	NZ_CP032618.1	4878929	4879960	-	1032	protein_coding	amino acid ABC transporter substrate-binding protein && PF00497:Bacterial extracellular solute-binding proteins, family 3	-
D7M10_RS22465	2842.63	1226.63	1031.05	2842.63	1128.84	1.33243	0.000144316	0.00541045	D7M10_RS22465	NZ_CP032618.1	4883829	4888631	-	4803	protein_coding	RHS repeat-associated core domain-containing protein && -	-
D7M10_RS23105	94.7543	373.458	307.382	94.7543	340.42	-1.84493	2.69249e-05	0.0012207	D7M10_RS23105	NZ_CP032618.1	5020986	5022479	+	1494	protein_coding	RNA polymerase factor sigma-54 && PF00309:Sigma-54 factor, Activator interacting domain (AID)|PF04963:Sigma-54 factor, core binding domain|PF04552:Sigma-54, DNA binding domain	Sigma54_DBD
D7M10_RS23110	184.909	873.156	570.998	184.909	722.077	-1.96521	2.72223e-06	0.000171193	raiA	NZ_CP032618.1	5022555	5022860	+	306	protein_coding	ribosome-associated translation inhibitor RaiA && PF02482:Sigma 54 modulation protein / S30EA ribosomal protein	-
D7M10_RS23115	151.791	547.037	334.863	151.791	440.95	-1.53832	0.000631606	0.0186563	ptsN	NZ_CP032618.1	5022873	5023337	+	465	protein_coding	PTS IIA-like nitrogen regulatory protein PtsN && PF00359:Phosphoenolpyruvate-dependent sugar phosphotransferase system, EIIA 2	PTS_EIIA_2
D7M10_RS23370	352.339	1179.29	1300.78	352.339	1240.03	-1.81537	5.06627e-07	3.79873e-05	D7M10_RS23370	NZ_CP032618.1	5075642	5077267	+	1626	protein_coding	ABC transporter substrate-binding protein && PF00496:Bacterial extracellular solute-binding proteins, family 5 Middle	-
D7M10_RS23375	188.589	553.349	657.512	188.589	605.431	-1.68279	1.97536e-05	0.000950855	D7M10_RS23375	NZ_CP032618.1	5077573	5079177	+	1605	protein_coding	ABC transporter substrate-binding protein && PF00496:Bacterial extracellular solute-binding proteins, family 5 Middle	-
D7M10_RS23380	168.35	857.376	987.286	168.35	922.331	-2.45387	1.14953e-10	1.44582e-08	D7M10_RS23380	NZ_CP032618.1	5079348	5080748	+	1401	protein_coding	OprD family porin && PF03573:outer membrane porin, OprD family	-
D7M10_RS23940	370.738	1018.33	772.526	370.738	895.429	-1.2721	0.000910706	0.0248311	D7M10_RS23940	NZ_CP032618.1	5198980	5200314	+	1335	protein_coding	MFS transporter && PF07690:Major Facilitator Superfamily	MFS_1
D7M10_RS24330	1109.45	2760.43	2424.45	1109.45	2592.44	-1.22445	0.000393649	0.0125806	D7M10_RS24330	NZ_CP032618.1	5276945	5278858	-	1914	protein_coding	sigma-54-dependent Fis family transcriptional regulator && PF00158:Sigma-54 interaction domain|PF02954:Bacterial regulatory protein, Fis family	Sigma54_activat
D7M10_RS24335	328.42	4313.18	2355.24	328.42	3334.21	-3.34369	1.70132e-15	3.49129e-13	D7M10_RS24335	NZ_CP032618.1	5279150	5280670	+	1521	protein_coding	aldehyde dehydrogenase && PF00171:Aldehyde dehydrogenase family	Aldedh
D7M10_RS24340	175.709	1155.09	830.542	175.709	992.816	-2.49825	3.27052e-10	3.75052e-08	eat	NZ_CP032618.1	5280814	5282247	+	1434	protein_coding	ethanolamine permease && PF13520:Amino acid permease	-
D7M10_RS24345	467.332	1488.57	1012.73	467.332	1250.65	-1.42008	0.000269741	0.00939037	D7M10_RS24345	NZ_CP032618.1	5282299	5283693	+	1395	protein_coding	ethanolamine ammonia-lyase subunit EutB && PF06751:Ethanolamine ammonia lyase large subunit (EutB)	-
D7M10_RS24350	322.9	854.22	714.51	322.9	784.365	-1.28037	0.000715858	0.0208293	D7M10_RS24350	NZ_CP032618.1	5283690	5284529	+	840	protein_coding	ethanolamine ammonia-lyase subunit EutC && PF05985:Ethanolamine ammonia-lyase light chain (EutC)	-
D7M10_RS25270	269.544	570.181	791.865	269.544	681.023	-1.3373	0.000858329	0.0239045	D7M10_RS25270	NZ_CP032618.1	5463515	5465299	-	1785	protein_coding	acyl-CoA dehydrogenase && PF02770:Acyl-CoA dehydrogenase, middle domain|PF02771:Acyl-CoA dehydrogenase, N-terminal domain|PF00441:Acyl-CoA dehydrogenase, C-terminal domain|PF12418:Acyl-CoA dehydrogenase N terminal|PF12806:Acetyl-CoA dehydrogenase C-terminal like	-
D7M10_RS25600	183.069	1480.16	1359.81	183.069	1419.98	-2.9554	6.93598e-16	1.59079e-13	D7M10_RS25600	NZ_CP032618.1	5530511	5531614	-	1104	protein_coding	GlxA family transcriptional regulator && PF01965:DJ-1/PfpI family|PF12833:Helix-turn-helix domain	DJ-1_PfpI
D7M10_RS26160	486.651	1605.34	1274.31	486.651	1439.83	-1.56489	1.96191e-05	0.000950855	D7M10_RS26160	NZ_CP032618.1	5646860	5647405	+	546	protein_coding	hypothetical protein && -	-
D7M10_RS26165	600.724	2253.37	2161.85	600.724	2207.61	-1.87771	5.78868e-08	5.12956e-06	D7M10_RS26165	NZ_CP032618.1	5647463	5649058	+	1596	protein_coding	GMC family oxidoreductase && PF05199:GMC oxidoreductase|PF00732:GMC oxidoreductase	-
D7M10_RS26440	1197.77	4627.72	4117.09	1197.77	4372.41	-1.86807	4.10058e-08	3.71818e-06	D7M10_RS26440	NZ_CP032618.1	5706689	5708053	-	1365	protein_coding	aspartate aminotransferase family protein && PF00202:Aminotransferase class-III	Aminotran_3
D7M10_RS26445	1005.5	3235.94	2296.2	1005.5	2766.07	-1.45989	7.85519e-05	0.00322394	D7M10_RS26445	NZ_CP032618.1	5708109	5709467	-	1359	protein_coding	glutamine synthetase && PF00120:Glutamine synthetase, catalytic domain	-
D7M10_RS26450	305.422	1055.15	682.958	305.422	869.054	-1.50853	0.000225237	0.00813146	D7M10_RS26450	NZ_CP032618.1	5709507	5710295	-	789	protein_coding	gamma-glutamyl-gamma-aminobutyrate hydrolase family protein && PF07722:Peptidase C26	-
D7M10_RS27225	2267.66	1096.18	949.627	2267.66	1022.9	1.14858	0.00105821	0.02826	D7M10_RS27225	NZ_CP032618.1	5863343	5864272	-	930	protein_coding	glycine zipper 2TM domain-containing protein && PF13488:Glycine zipper	-
D7M10_RS27370	210.667	491.282	538.427	210.667	514.854	-1.28924	0.00105621	0.02826	D7M10_RS27370	NZ_CP032618.1	5900263	5900538	-	276	protein_coding	HU family DNA-binding protein && -	-
D7M10_RS27630	152.711	423.954	369.469	152.711	396.711	-1.37721	0.000889625	0.0245327	D7M10_RS27630	NZ_CP032618.1	5951082	5952173	+	1092	protein_coding	polyamine ABC transporter substrate-binding protein && PF13416:Bacterial extracellular solute-binding protein	-
D7M10_RS27720	1209.73	459.722	499.75	1209.73	479.736	1.33432	0.000248447	0.00888711	D7M10_RS27720	NZ_CP032618.1	5974792	5975565	+	774	protein_coding	hypothetical protein && -	-
D7M10_RS27825	794.832	318.754	290.079	794.832	304.417	1.38468	0.000292791	0.0096745	D7M10_RS27825	NZ_CP032618.1	5993902	5994156	-	255	protein_coding	hypothetical protein && -	-
D7M10_RS28130	274.143	886.832	619.853	274.143	753.342	-1.45826	0.000288	0.0096745	D7M10_RS28130	NZ_CP032618.1	1595422	1595595	+	174	protein_coding	hypothetical protein && -	-
Novel00035	515.169	8616.89	6897.77	515.169	7757.33	-3.91243	6.18703e-29	2.41232e-26	-	NZ_CP032618.1	114589	116995	-	2407	-	PF02515:CoA-transferase family III|PF02770:Acyl-CoA dehydrogenase, middle domain|PF00441:Acyl-CoA dehydrogenase, C-terminal domain|PF02771:Acyl-CoA dehydrogenase, N-terminal domain	-
Novel00258	3373.44	7598.56	6386.83	3373.44	6992.69	-1.05162	0.00201764	0.0494767	-	NZ_CP032618.1	831101	831460	+	360	-	-	-
Novel00267	144.431	859.48	387.79	144.431	623.635	-2.11012	1.88077e-05	0.000928242	-	NZ_CP032618.1	882422	882700	+	279	-	-	-
Novel00395	182.149	715.356	421.378	182.149	568.367	-1.64152	0.000214793	0.00782691	-	NZ_CP032618.1	1595792	1596106	+	315	-	PF12833:Helix-turn-helix domain	-
Novel00436	100.274	304.026	272.776	100.274	288.401	-1.52405	0.000582277	0.0175992	-	NZ_CP032618.1	1741486	1741664	-	179	-	-	-
Novel00652	407.535	1364.44	766.419	407.535	1065.43	-1.38632	0.00115294	0.0301698	-	NZ_CP032618.1	2411333	2412218	+	886	-	-	-
Novel00711	487.571	34.7158	70.2297	487.571	52.4727	3.2143	3.02243e-10	3.57104e-08	-	NZ_CP032618.1	2547837	2548112	+	276	-	-	-
Novel00712	924.544	7.36396	24.4277	924.544	15.8958	5.86049	3.15438e-06	0.000192171	-	NZ_CP032618.1	2548211	2548679	+	469	-	PF00561:alpha/beta hydrolase fold	-
Novel00777	522.528	170.423	157.762	522.528	164.093	1.6711	5.21846e-05	0.00219398	-	NZ_CP032618.1	2975229	2975525	-	297	-	PF00353:RTX calcium-binding nonapeptide repeat (4 copies)|PF08548:Peptidase M10 serralysin C terminal	-
Novel00806	83.7149	4408.91	6069.27	83.7149	5239.09	-5.9677	9.99154e-53	9.73925e-50	-	NZ_CP032618.1	3153066	3153998	-	933	-	-	-
Novel00807	87.3947	217.763	331.81	87.3947	274.786	-1.65296	0.000561562	0.0172404	-	NZ_CP032618.1	3155048	3155177	-	130	-	-	-
Novel01081	171.11	455.514	481.429	171.11	468.472	-1.45307	0.000286829	0.0096745	-	NZ_CP032618.1	4485524	4485797	+	274	-	PF00501:AMP-binding enzyme	-
Novel01082	193.188	770.06	638.174	193.188	704.117	-1.86574	1.71371e-06	0.000115203	-	NZ_CP032618.1	4485961	4486441	+	481	-	PF00501:AMP-binding enzyme	-
Novel01206	2582.28	6589.7	4851.95	2582.28	5720.82	-1.14756	0.00133025	0.0341226	-	NZ_CP032618.1	4961173	4961517	+	345	-	-	-
Novel01272	152.711	642.769	426.467	152.711	534.618	-1.80754	2.644e-05	0.00121282	-	NZ_CP032618.1	5279465	5279839	-	375	-	PF00171:Aldehyde dehydrogenase family	-
Novel01337	108.553	319.806	251.402	108.553	285.604	-1.39544	0.00192019	0.0473849	-	NZ_CP032618.1	5531174	5531418	+	245	-	PF01965:DJ-1/PfpI family	-
sRNA00105	88.3147	357.678	203.564	88.3147	280.621	-1.66758	0.000817515	0.023022	-	NZ_CP032618.1	1838412	1838482	-	71	-	-	-
sRNA00171	0	939.431	1566.43	0	1252.93	-12.8542	6.54858e-10	7.29512e-08	-	NZ_CP032618.1	3153169	3153236	+	68	-	-	-
sRNA00176	68.0759	227.231	243.259	68.0759	235.245	-1.789	0.000143807	0.00541045	-	NZ_CP032618.1	3201227	3201369	-	143	-	-	-
